# Supplementary material for: Electron Trap Depths in Cubic Lutetium Oxide Doped with Pr and Ti, Zr or Hf—From Ab Initio Multiconfigurational Calculations
Source: J Phys Chem A. 2023 May 17;127(21):4583–95. doi: 10.1021/acs.jpca.2c07979 (PMC10240500; doi:10.1021/acs.jpca.2c07979)
Supplement: Supplementary file 1 — jp2c07979_si_001.zip [file jp2c07979_si_001.zip]

Archive with 18 entries (18 files):
- en_for_parab_P99_Pr_1D_C2_1_64.txt
- en_for_parab_P99_Pr_1D_Ci_1_64.txt
- en_for_parab_P99_Pr_C2_1_1.txt
- en_for_parab_P99_Pr_C2_1_63.txt
- en_for_parab_P99_Pr_C2_1_75.txt
- en_for_parab_P99_Pr_Ci_1_1.txt
- en_for_parab_P99_Pr_Ci_1_63.txt
- en_for_parab_P99_Pr_Ci_1_69.txt
- paraboloids_cubic.py
- make_conf_diag_u.py
- en_for_parab_P98_Hf_C2_CCSDT.txt
- en_for_parab_P98_Hf_Ci_CCSDT.txt
- en_for_parab_P99_Hf_C2_CCSDT.txt
- en_for_parab_P99_Hf_Ci_CCSDT.txt
- en_for_parab_P99_Ti_C2_CCSDT.txt
- en_for_parab_P99_Ti_Ci_CCSDT.txt
- en_for_parab_P99_Zr_C2_CCSDT.txt
- en_for_parab_P99_Zr_Ci_CCSDT.txt
