# Supplementary material for: Electron Trap Depths in Cubic Lutetium Oxide Doped with Pr and Ti, Zr or Hf—From Ab Initio Multiconfigurational Calculations
Source: J Phys Chem A. 2023 May 17;127(21):4583–95. doi: 10.1021/acs.jpca.2c07979 (PMC10240500; doi:10.1021/acs.jpca.2c07979)
Supplement: Supplementary file 1 — jp2c07979_si_001.zip [file jp2c07979_si_001.zip › en_for_parab_P99_Pr_1D_C2_1_64.txt]

* u_ab_values = 10.7870684   -24.1075932

rassi_Pr4+_C2_P99/P99.PrO6.C2.2.0062.2AB.rassi.output:::    SO-RASSI State    1     Total energy:  -9700.39061945
rassi_Pr4+_C2_P99/P99.PrO6.C2.2.0510.2AB.rassi.output:::    SO-RASSI State    1     Total energy:  -9700.45555521
rassi_Pr4+_C2_P99/P99.PrO6.C2.2.0962.2AB.rassi.output:::    SO-RASSI State    1     Total energy:  -9700.50092852
rassi_Pr4+_C2_P99/P99.PrO6.C2.2.1417.2AB.rassi.output:::    SO-RASSI State    1     Total energy:  -9700.52851730
rassi_Pr4+_C2_P99/P99.PrO6.C2.2.1875.2AB.rassi.output:::    SO-RASSI State    1     Total energy:  -9700.54012240
rassi_Pr4+_C2_P99/P99.PrO6.C2.2.2336.2AB.rassi.output:::    SO-RASSI State    1     Total energy:  -9700.53711808
rassi_Pr4+_C2_P99/P99.PrO6.C2.2.2801.2AB.rassi.output:::    SO-RASSI State    1     Total energy:  -9700.52197679
rassi_Pr4+_C2_P99/P99.PrO6.C2.2.3267.2AB.rassi.output:::    SO-RASSI State    1     Total energy:  -9700.49267434
rassi_Pr4+_C2_P99/P99.PrO6.C2.2.3736.2AB.rassi.output:::    SO-RASSI State    1     Total energy:  -9700.45732104
rassi_Pr4+_C2_P99/P99.PrO6.C2.2.4208.2AB.rassi.output:::    SO-RASSI State    1     Total energy:  -9700.40341765
rassi_Pr4+_C2_P99/P99.PrO6.C2.2.4681.2AB.rassi.output:::    SO-RASSI State    1     Total energy:  -9700.34591619
rassi_Pr4+_C2_P99/P99.PrO6.C2.2.5157.2AB.rassi.output:::    SO-RASSI State    1     Total energy:  -9700.28053370


rassi_pr3+_C2_P99/P99.PrO6.C2.2.0062.AB.rassi.output:::    SO-RASSI State   64     Total energy:  -9701.64885805
rassi_pr3+_C2_P99/P99.PrO6.C2.2.0510.AB.rassi.output:::    SO-RASSI State   64     Total energy:  -9701.74545689
rassi_pr3+_C2_P99/P99.PrO6.C2.2.0962.AB.rassi.output:::    SO-RASSI State   64     Total energy:  -9701.81760057
rassi_pr3+_C2_P99/P99.PrO6.C2.2.1417.AB.rassi.output:::    SO-RASSI State   64     Total energy:  -9701.87164298
rassi_pr3+_C2_P99/P99.PrO6.C2.2.1875.AB.rassi.output:::    SO-RASSI State   64     Total energy:  -9701.91120910
rassi_pr3+_C2_P99/P99.PrO6.C2.2.2336.AB.rassi.output:::    SO-RASSI State   64     Total energy:  -9701.93497530
rassi_pr3+_C2_P99/P99.PrO6.C2.2.2801.AB.rassi.output:::    SO-RASSI State   64     Total energy:  -9701.94428507
rassi_pr3+_C2_P99/P99.PrO6.C2.2.3267.AB.rassi.output:::    SO-RASSI State   64     Total energy:  -9701.94104141
rassi_pr3+_C2_P99/P99.PrO6.C2.2.3736.AB.rassi.output:::    SO-RASSI State   64     Total energy:  -9701.92533336
rassi_pr3+_C2_P99/P99.PrO6.C2.2.4208.AB.rassi.output:::    SO-RASSI State   64     Total energy:  -9701.89773845
rassi_pr3+_C2_P99/P99.PrO6.C2.2.4681.AB.rassi.output:::    SO-RASSI State   64     Total energy:  -9701.85951695
rassi_pr3+_C2_P99/P99.PrO6.C2.2.5157.AB.rassi.output:::    SO-RASSI State   64     Total energy:  -9701.81097199
