# Supplementary material for: Electron Trap Depths in Cubic Lutetium Oxide Doped with Pr and Ti, Zr or Hf—From Ab Initio Multiconfigurational Calculations
Source: J Phys Chem A. 2023 May 17;127(21):4583–95. doi: 10.1021/acs.jpca.2c07979 (PMC10240500; doi:10.1021/acs.jpca.2c07979)
Supplement: Supplementary file 1 — jp2c07979_si_001.zip [file jp2c07979_si_001.zip › en_for_parab_P99_Pr_Ci_1_1.txt]

* u_ab_values =  9.6755857   -21.6057272
* donor_acceptor_distance_bohr = 6.5 

rassi_Pr4+_Ci_P99/P99.PrO6.Ci.1.8726.2AgAu.rassi.output:::    SO-RASSI State    1     Total energy:  -9698.83424687
rassi_Pr4+_Ci_P99/P99.PrO6.Ci.1.9235.2AgAu.rassi.output:::    SO-RASSI State    1     Total energy:  -9698.96511316
rassi_Pr4+_Ci_P99/P99.PrO6.Ci.1.9747.2AgAu.rassi.output:::    SO-RASSI State    1     Total energy:  -9699.06159071
rassi_Pr4+_Ci_P99/P99.PrO6.Ci.2.0260.2AgAu.rassi.output:::    SO-RASSI State    1     Total energy:  -9699.12782838
rassi_Pr4+_Ci_P99/P99.PrO6.Ci.2.0774.2AgAu.rassi.output:::    SO-RASSI State    1     Total energy:  -9699.16720917
rassi_Pr4+_Ci_P99/P99.PrO6.Ci.2.1289.2AgAu.rassi.output:::    SO-RASSI State    1     Total energy:  -9699.18315554
rassi_Pr4+_Ci_P99/P99.PrO6.Ci.2.1806.2AgAu.rassi.output:::    SO-RASSI State    1     Total energy:  -9699.17889131
rassi_Pr4+_Ci_P99/P99.PrO6.Ci.2.2323.2AgAu.rassi.output:::    SO-RASSI State    1     Total energy:  -9699.15700492
rassi_Pr4+_Ci_P99/P99.PrO6.Ci.2.2842.2AgAu.rassi.output:::    SO-RASSI State    1     Total energy:  -9699.12013988
rassi_Pr4+_Ci_P99/P99.PrO6.Ci.2.3362.2AgAu.rassi.output:::    SO-RASSI State    1     Total energy:  -9699.07032966
rassi_Pr4+_Ci_P99/P99.PrO6.Ci.2.3882.2AgAu.rassi.output:::    SO-RASSI State    1     Total energy:  -9699.00967749
rassi_Pr4+_Ci_P99/P99.PrO6.Ci.2.4403.2AgAu.rassi.output:::    SO-RASSI State    1     Total energy:  -9698.93992351
rassi_Pr4+_Ci_P99/P99.PrO6.Ci.2.4925.2AgAu.rassi.output:::    SO-RASSI State    1     Total energy:  -9698.86261361


rassi_PR3+_Ci_P99/P99.PrO6.Ci.1.8726.AgAu.rassi.output:::    SO-RASSI State    1     Total energy:  -9699.92014297
rassi_PR3+_Ci_P99/P99.PrO6.Ci.1.9235.AgAu.rassi.output:::    SO-RASSI State    1     Total energy:  -9700.08877216
rassi_PR3+_Ci_P99/P99.PrO6.Ci.1.9747.AgAu.rassi.output:::    SO-RASSI State    1     Total energy:  -9700.22537554
rassi_PR3+_Ci_P99/P99.PrO6.Ci.2.0260.AgAu.rassi.output:::    SO-RASSI State    1     Total energy:  -9700.33259992
rassi_PR3+_Ci_P99/P99.PrO6.Ci.2.0774.AgAu.rassi.output:::    SO-RASSI State    1     Total energy:  -9700.41272680
rassi_PR3+_Ci_P99/P99.PrO6.Ci.2.1289.AgAu.rassi.output:::    SO-RASSI State    1     Total energy:  -9700.46847779
rassi_PR3+_Ci_P99/P99.PrO6.Ci.2.1806.AgAu.rassi.output:::    SO-RASSI State    1     Total energy:  -9700.50269311
rassi_PR3+_Ci_P99/P99.PrO6.Ci.2.2323.AgAu.rassi.output:::    SO-RASSI State    1     Total energy:  -9700.51771232
rassi_PR3+_Ci_P99/P99.PrO6.Ci.2.2842.AgAu.rassi.output:::    SO-RASSI State    1     Total energy:  -9700.51603319
rassi_PR3+_Ci_P99/P99.PrO6.Ci.2.3362.AgAu.rassi.output:::    SO-RASSI State    1     Total energy:  -9700.49954938
rassi_PR3+_Ci_P99/P99.PrO6.Ci.2.3882.AgAu.rassi.output:::    SO-RASSI State    1     Total energy:  -9700.47028090
rassi_PR3+_Ci_P99/P99.PrO6.Ci.2.4403.AgAu.rassi.output:::    SO-RASSI State    1     Total energy:  -9700.42987961
rassi_PR3+_Ci_P99/P99.PrO6.Ci.2.4925.AgAu.rassi.output:::    SO-RASSI State    1     Total energy:  -9700.37979606
