# Supplementary material for: Electron Trap Depths in Cubic Lutetium Oxide Doped with Pr and Ti, Zr or Hf—From Ab Initio Multiconfigurational Calculations
Source: J Phys Chem A. 2023 May 17;127(21):4583–95. doi: 10.1021/acs.jpca.2c07979 (PMC10240500; doi:10.1021/acs.jpca.2c07979)
Supplement: Supplementary file 1 — jp2c07979_si_001.zip [file jp2c07979_si_001.zip › paraboloids_cubic.py]

# The script reads two files, one for each ion.
# Inside, there must be two groups of data (en_for_parab_... files)
# The format is scf_MN+_DFTFUNC/finenames ... energy
# The script will use cubic interpolation for the energy as a function of bond length data,
#  and construct two Systems, each composed of two ions and represented by a potential energy surface.
# The script will then find the intersection of the two surfaces and calculate different energetic parameters.

# This script also accepts the following keywords:
known_keywords = [
        "electron_hole_pair_correction", # Enable energy correction for the electron-hole attraction.
        "donor_acceptor_distance_bohr",  # Self-explanatory, for the electron-hole pair attraction term.
        "matrix_site_charge",            # Charge of the dopant site in the matrix material
                                         # One file is for one dopant in two charge states, hense one site charge.
        "u_ab_values"                    # comma-separated list of two floats, a and b, such that a*r+b = u; 
                                         #  triggers the use of secondary labels
          
]

# Keyword use rules:
# 1. One keyword per line
# 2. Keyword lines start with *
# 3. Values are specified as keyword = value, with or without spaces.

# ===================================================================================================================

#plot_e_units = "Ha"
plot_e_units = "eV"

plot_only = False
save_prefix = None

import sys

if len(sys.argv)<3 or "-h" in sys.argv or "--help" in sys.argv:
    print("Use as: paraboloids_cubic.py file1 file2 <optional keywords>")
    print("The default - without keywords - is to search for intersection.")
    print("Keywords include:")
    #print("  plot_only   Just show the surfaces and do not search for intersection.")
    print("  no_plot     Do not show plot, just find the intersections.")
    print("  no_search   Do not search for intersection.")
    print("  save        Save results to text files and show. ")
    print("  pickle      Save results to Python pickle/dill files. ")
    print("  extend      Make the interpolated plots to extend outside the input coordinate range.")
    print("              It only affects the plots and not the results.")
    print("")
    exit()
    

get_prefix = False
save_prefix = None

do_pickle = False
do_search = True
do_plot = True
save_txt = False
extend = False

if len(sys.argv) >=4:
    if  "no_search" in sys.argv[3:]:
        do_search = False

    if "save" in sys.argv[3:] or "save_only" in sys.argv[3:]:
        get_prefix = True
        save_txt = True 
    
    if "pickle" in sys.argv[3:]:
        do_pickle = True
        get_prefix = True
        import dill  
        # https://stackoverflow.com/questions/6726183/pickle-class-instance-plus-definition
        # pickle does not save class definition, dill does.
    
    if "no_plot" in sys.argv[3:]:
        do_plot = False
    
    if "extend" in sys.argv[3:]:
        extend = True

# ===================================================================================================================

import numpy as np
import re
from matplotlib import pyplot as plt 
from mpl_toolkits.mplot3d import Axes3D 
from scipy.optimize import least_squares as lsq

# Quadratic fits are not good enough, thus this script uses cubic fits. 

eVHa = 27.211385
eVnm = 1239.8424
Hanm = eVnm/eVHa

class data_dict():
    def __init__(self):
        self.specie = ""
        self.charge = 0
        self.symmetry = ""
        self.bond_lengths = []
        self.energies = []
        self.abcd = []
        self.u_ab = ()

    def show(self):
        print(self.specie, self.charge, self.symmetry)
        for iii,eee in enumerate(self.energies):
            print(self.bond_lengths[iii], eee)
        print("Fitted papabola abcd list:", self.abcd)
        print("Bond length to mode coordinate conversion values u_a, u_b:", self.u_ab)
        print()
        
        
class intersection_data():
    def __init__(self):

        # These are lists of two data_dict objects.
        # Saved system must have an intersection. System minpoint is a tuple, the third element in each list. 
        self.sys1 = None
        self.sys2 = None

        # These are numbers - plot ranges. 
        self.xmin = 0
        self.xmax = 0
        self.ymin = 0
        self.ymax = 0
        #self.npoints = 0

        # This one is tuple:
        self.imin =  (0,0,0)  # x, y, e 

        # This is a list of numpy arrays of x, y, e of the intersection
        self.intersection = None

        # List of electron-hole correction keywords
        self.ehkw1 = {}
        self.ehkw2 = {}
        self.data_kind = "No electron-hole pair correction."

        # Status
        self.status_msg = "Empty object"


def read_scf_energies(fname):
    # global known_keywords

    inpfile = open(fname, 'r')

    keywords = {}
    known = []
    data = []
 
    for line in inpfile:
        if line.startswith("*"):
            # This is a keywords line 
            lsp = re.split(r'[*= ,]', line.strip()) 
            lsp = [ ll for ll in lsp if ll]
            if lsp[0] in known_keywords:
                try:
                    if len(lsp) ==2:
                        keywords[lsp[0]]=eval(lsp[1])
                    elif len(lsp)>2:
                        keywords[lsp[0]]=list(map(eval, lsp[1:]))
                except Exception as e:
                    print()
                    print("Exception when parsing a keyword %s in %s:" % (lsp[0], fname))
                    print(e)
                    print()
                    


        elif not line.startswith("#"):
            lsp = line.split()
            if lsp:
                # Got data line 
                line_e = float(lsp[-1])

                # lsp[0] looks like this:
                # scf_Lu2+_TLYP/Q39.LuO6.Ci.2.1272.scf.output:::

                sp2 = lsp[0].split('/')
                sp3 = sp2[0].split('_')

                line_specie = sp3[1]
                line_charge = int(line_specie[-2])  

                sp4 = sp2[1].split('.')

                line_r = float('.'.join(sp4[3:5]))
    
                try:
                    i = known.index(line_specie)
                   
                except ValueError:
                    i = len(known)
                    known.append(line_specie)
                    data.append(data_dict())
                    data[i].specie = line_specie
                    data[i].charge = line_charge
                    data[i].symmetry = sp4[2]

                #print(i)
                data[i].bond_lengths.append(line_r)
                data[i].energies.append(line_e)

    #print(known)
    #print(data)

    inpfile.close()
    return data, keywords


# ===================================================================================================================

# Read data.

# Charge must be conserved:
# Lu3+ + Zr3+ > Lu2+ + Zr4+
# Pr3+ + Zr4+ > Pr4+ + Zr3+

data1, keywords1 = read_scf_energies(sys.argv[1])
data2, keywords2 = read_scf_energies(sys.argv[2])


print()
print("  ---------------------------------------------")
print()
print(' '.join(["Command: python3"]+sys.argv))
print()


# ===================================================================================================================

# This part will enable the electron-hole pair correction if
# - only one file requests it
#  or
# - both files have it set to True

electron_hole_pair_correction = False
e_h_p_c_list = []

try:
    e_h_p_c_list.append(keywords1["electron_hole_pair_correction"])
except Exception:
    pass

try:
    e_h_p_c_list.append(keywords2["electron_hole_pair_correction"])
except Exception:
    pass

if e_h_p_c_list in [ [True], [True, True] ]:
    electron_hole_pair_correction = True
elif len(e_h_p_c_list) == 2:
    print()
    print("NOTE: Conflicting values of electron_hole_pair_correction in the input files.")
    print("      Electron-hole pair attraction correction NOT enabled.")
    print()


if electron_hole_pair_correction:
    if "matrix_site_charge" in keywords1.keys() and not "matrix_site_charge" in keywords2.keys():
        site_charge_data1 = keywords1["matrix_site_charge"]
        site_charge_data2 = site_charge_data1
    elif "matrix_site_charge" in keywords2.keys() and not "matrix_site_charge" in keywords1.keys():
        site_charge_data2 = keywords2["matrix_site_charge"]
        site_charge_data1 = site_charge_data2
    elif "matrix_site_charge" in keywords1.keys() and "matrix_site_charge" in keywords2.keys():
        site_charge_data1 = keywords1["matrix_site_charge"]
        site_charge_data2 = keywords2["matrix_site_charge"]
    
    elif "donor_acceptor_distance_bohr" in mix_keywords:
        electron_hole_pair_correction = False
        print()
        print("NOTE: Incomplete keywords.")
        print("      Electron-hole pair attraction correction requires matrix_site_charge.")
        print()

    d_a_d_b_list = []
    
    try:
        d_a_d_b_list.append(keywords1["donor_acceptor_distance_bohr"])
    except Exception:
        pass
    
    try:
        d_a_d_b_list.append(keywords2["donor_acceptor_distance_bohr"])
    except Exception:
        pass

    if len(set(d_a_d_b_list)) == 1:
        donor_acceptor_distance_bohr = d_a_d_b_list[0]
    else:
        electron_hole_pair_correction = False
        print()
        print("NOTE: Conflicting values of donor_acceptor_distance_bohr in the input files.")
        print("      Electron-hole pair attraction correction NOT enabled.")
        print()

# ===================================================================================================================

# This part concerns conversion of the average bond length to u. 
# By definition, they map to each other by a linear function.

if "u_ab_values" in keywords1.keys() and "u_ab_values" in keywords2.keys():
    u_labels = True

    u1_a, u1_b = keywords1["u_ab_values"]
    u2_a, u2_b = keywords2["u_ab_values"]
  
      
    data1[0].u_ab = (u1_a, u1_b)
    data1[1].u_ab = (u1_a, u1_b)

    data2[0].u_ab = (u2_a, u2_b)
    data2[1].u_ab = (u2_a, u2_b)

else:
    u_labels = False

if data1[0].charge + data2[0].charge == data1[1].charge + data2[1].charge:

    if electron_hole_pair_correction:

        charge_difference_0  = abs(data1[0].charge-site_charge_data1)
        charge_difference_0 += abs(data2[0].charge-site_charge_data2)

        charge_difference_1  = abs(data1[1].charge-site_charge_data1)
        charge_difference_1 += abs(data2[1].charge-site_charge_data2)

        if charge_difference_1 > charge_difference_0:
            system1 = [data1[0], data2[0]]
            system2 = [data1[1], data2[1]]
    

        else:
            system2 = [data1[0], data2[0]]
            system1 = [data1[1], data2[1]]
    
    else:
        system1 = [data1[0], data2[0]]
        system2 = [data1[1], data2[1]]


elif data1[0].charge + data2[1].charge == data1[1].charge + data2[0].charge:

    if electron_hole_pair_correction:

        charge_difference_01  = abs(data1[0].charge-site_charge_data1)
        charge_difference_01 += abs(data2[1].charge-site_charge_data2)

        charge_difference_10  = abs(data1[1].charge-site_charge_data1)
        charge_difference_10 += abs(data2[0].charge-site_charge_data2)

        if charge_difference_10 > charge_difference_01:
            system1 = [data1[0], data2[1]]
            system2 = [data1[1], data2[0]]
        else:
            system2 = [data1[0], data2[1]]
            system1 = [data1[1], data2[0]]

    else:
        system1 = [data1[0], data2[1]]
        system2 = [data1[1], data2[0]]

else:
    print("Cannot make charge-conserving pairs.")
    print(sys.argv[1], "species:", data1[0].specie, data1[1].specie)
    print(sys.argv[1], "charges:", data1[0].charge, data1[1].charge)
    print(sys.argv[2], "species:", data2[0].specie, data2[1].specie)
    print(sys.argv[2], "charges:", data2[0].charge, data2[1].charge)
    print()
    sys.exit()


# ===================================================================================================================
if get_prefix:
    from datetime import datetime
    
    save_prefix = datetime.utcnow().strftime("%Y%m%d%H%M%S")

if do_pickle:
    i_data = intersection_data() 
    i_data.ehkw1 = keywords1
    i_data.ehkw2 = keywords2


# ===================================================================================================================

print("System 1 (blue):", system1[0].specie, system1[0].symmetry, ",", system1[1].specie, system1[1].symmetry)
print("System 2 (red):", system2[0].specie, system2[0].symmetry, ",", system2[1].specie, system2[1].symmetry)

print("")

# ===================================================================================================================

if electron_hole_pair_correction:
    #  Z. Barandiarán, L. Seijo, J. Chem. Phys. 143 (2015) 144702. 
    # Metal-to-metal charge transfer between dopant and host ions: Photoconductivity of Yb-doped CaF 2 and SrF 2 crystals, 
    # doi:10.1063/1.4932388. 
    #
    # The correction goes as:
    #  ( q_donor - q_matrix) - (q_acceptor - q_matrix) +1)*e2/donor_acceptor_distance
    #
    # For hartree units, its ( q_donor - q_matrix) - (q_acceptor - q_matrix) +1) / donor_acceptor_distance_bohr
    #
    # delta_e = E_donor_plus_acceptor_minus - E_donor_0_acceptor_0 - corr
    # delta_e = E_system2 - corr    - E_system1
    #
    # Acceptor is the specie which in system2 has larger negative or smaller positive charge
    # I.e. if the specie charge in system2 is less then the specie charge in system 1 - it is an acceptor
    #
    if system2[0].charge < system1[0].charge:
        # entry 0 / data1 is the acceptor, data2 is the donor
        correction_charge  =  system1[1].charge - site_charge_data2
        correction_charge -=  system1[0].charge - site_charge_data1
        correction_charge += 1
    else:
        # entry 1 / data2 is the acceptor, data1 is the donor
        correction_charge  =  system1[0].charge - site_charge_data1
        correction_charge -=  system1[1].charge - site_charge_data2
        correction_charge += 1
    
    e_corr = correction_charge / donor_acceptor_distance_bohr

    system2[0].energies = [ ee-e_corr for ee in system2[0].energies]
    system2[1].energies = [ ee-e_corr for ee in system2[1].energies]
    
    print()
    print("Electron-hole attraction energy term added to System 2 energies:", end=' ')
    print("%.6g Ha / %.6g eV " % (-e_corr, -e_corr*27.211))
    print("Donor-acceptor distance (Bohr) is", donor_acceptor_distance_bohr)
    print()

# ===================================================================================================================

# Show data_dict contents:

if not do_search:
    for s in system1, system2:
        for ss in s:
            ss.show()

# ===================================================================================================================

# Lets fit parabolae and interpolate 

def p3(X, A, B, C, D):
    return A*X*X*X + B*X*X + C*X + D

def p3min(A, B, C, D):
    # dp3/dx = C + 2BX + 3AX^2
    #  C + 2BX + 3AX^2 = 0

    A*=3
    B*=2
    
    p3_det = B*B-4*A*C

    if p3_det <0:
            p3_det = complex(p3_det)

    return (-B+p3_det**0.5) / (A*2) , (-B-p3_det**0.5) / (A*2) 

# Wrapper function for residual
def p3r(ABCD, X, Y):
    return p3(X, *ABCD) - Y

def fit_system(S):
    s_r = np.array(S.bond_lengths)
    s_e = np.array(S.energies)
    
    # Start with 1,1,1 as guess, then repeat the fit with the result of the previous fit as guess.
    s_fit1 = lsq(p3r, np.array([1,1,1, (s_e).min()]), args=(s_r, s_e))
    s_fit2 = lsq(p3r, s_fit1.x, args=(s_r, s_e))
    s_fit  = lsq(p3r, s_fit2.x, args=(s_r, s_e))

    if not s_fit.success:
        print("Warning: interpolatin fit did not converge:")
        print("System: %s, nfev: %s, fit success: %s." % ( S.specie, s_fit.nfev, s_fit.success))
        print("  ", s_fit.message)
        print()

    return s_fit.x


# ===================================================================================================================

if do_search:
    print("Fitting parabolas to the bond length - energy curves...")
    print("")

    for specie in system1+system2:
        specie.abcd = fit_system(specie).tolist()
    

elif do_plot:
    print("Only plotting the parabolloids:")
    print("")


def solve_cubic(X, S1, S2):
    # The input is two systems, with two cubicae per system
    # The function takes a numpy array of x and returns three numpy arrays of the solution.
    
    # Lets assume a cubic paraboloid made out of two cubicae:
    # Z = E = n0 + n1 x + n2 x^2 + n3 x^3 + m0 + m1 y + m2 y^2 + m3 y^3 
    # It crosses another cubic paraboloid which is defined like that.

    # Their difference at the intersection is zero.
    # We know X ("abscissa" in the main code) by definition - we specify certain points (a range, a linspace) of X.
    # We want to find Y for that, such that E(X,Y) is the intersection line. 
    # We group Y, and get: system 1 minus system 2 equals 0 equals a function of Y:
    # A Y^3 + B Y^2 + C Y + D = 0 
    # 
    # S1_x_cubic and S2_x_cubic are the functions of the input X (vector), which is known. 
    # S1_y_cubic and S2_y_cubic are the functions of Y (vector) which is to be found. 
    #
    # S1_x_cubic + S1_y_cubic = S2_x_cubic + S2_y_cubic
    # S1_y_cubic - S2_y_cubic + S1_x_cubic - S2_x_cubic = 0
    # A Y^3 + B Y^2 + C Y + D + S1_x_cubic - S2_x_cubic = 0  
    # The above equation is solves using cubic formula, where Y is the unknown, 
    # and A,B,C,D, S1_x_cubic and S2_x_cubic are treated as constants.
    #   

    #S1_x_a, S1_x_b, S1_x_c, S1_x_d = S1[0].abcd
    S1_y_a, S1_y_b, S1_y_c, S1_y_d = S1[1].abcd
    
    #S2_x_a, S2_x_b, S2_x_c, S2_x_d = S2[0].abcd
    S2_y_a, S2_y_b, S2_y_c, S2_y_d = S2[1].abcd

    S1_x_cubic = p3(X, *S1[0].abcd)
    S2_x_cubic = p3(X, *S2[0].abcd)

   
    # A Y^3 + B Y^2 + C Y + D = 0 
    D = S1_y_d - S2_y_d + S1_x_cubic - S2_x_cubic  # it is a vector
    D = np.array(D, dtype=complex)

    A = np.zeros_like(D) + S1_y_a - S2_y_a
    B = np.zeros_like(D) + S1_y_b - S2_y_b
    C = np.zeros_like(D) + S1_y_c - S2_y_c


    # Use cubic formula.

    # https://en.wikipedia.org/wiki/Cubic_equation

    delta_0 = B*B - 3*A*C
    delta_1 = 2*B*B*B - 9*A*B*C + 27*A*A*D

    
    capital_C_plus  = ( (delta_1 + np.sqrt (delta_1**2 - 4*delta_0**3) )/2   )**(1/3)
    capital_C_minus = ( (delta_1 - np.sqrt (delta_1**2 - 4*delta_0**3) )/2   )**(1/3)
    
    out_xyz = []

    Y_max = X.max()*2
    Y_min = X.min()/2

    eps = (complex((-3)**0.5)-1)/2

    # There are six groups of solutions:
    for capital_C in capital_C_plus, capital_C_minus:
    

        y1 = -( B + capital_C + delta_0/capital_C) / (3*A)

        y2 = -( B + eps    * capital_C + delta_0/( eps    *capital_C) ) / (3*A)
        y3 = -( B + eps**2 * capital_C + delta_0/( eps**2 *capital_C) ) / (3*A)

        # In general, the solution is complex. We are interested in the part of the solution which is real. 
        # Lets pick the points with small imaginary part, and only keep the real part.  
        # In practice, for the intersections not far away from the minima (as in this research),
        # the imaginary part is negligible, i.e. the result is effectively real. 

        for Y in y1, y2, y3:
            small_imag = Y.imag<1e-6
            Xs = X[small_imag]
            Ys = Y[small_imag].real

            if Ys.shape[0] != 0:

                Y_med = Ys[ int(Ys.shape[0]/2) ]
                if Y_min <= Y_med <= Y_max:

                    Zs = p3(Xs, *S1[0].abcd)+ p3(Ys, *S1[1].abcd)
                    out_xyz.append( [Xs, Ys, Zs ]  )

    # The output is a list solution fragments. 
    # Each fragment is a list of x, y, z vectors. 
    return out_xyz

# ===================================================================================================================
    

if do_plot:
    #fig3d = plt.figure(constrained_layout=True)
    fig3d = plt.figure()
    ax = fig3d.add_subplot(111, projection='3d')

# Construct the surfaces:

system1_mesh = np.sum(np.meshgrid(system1[0].energies,     system1[1].energies), axis=0)
system2_mesh = np.sum(np.meshgrid(system2[0].energies,     system2[1].energies), axis=0)

E_min = min(system1_mesh.min(), system2_mesh.min())
E_max = max(system1_mesh.max(), system2_mesh.max())

dEm = E_max-E_min
dEm /= 2

E_plot_max = E_max+dEm
E_plot_min = E_min-dEm


if do_search:

    # Below, x is bond length of one ion, y is bond length of the other ion. 
    # That depends on the order of the input files. 

    xp_min = min([ min(system1[0].bond_lengths), min(system2[0].bond_lengths),])
    yp_min = min([ min(system1[1].bond_lengths), min(system2[1].bond_lengths),])
    
    xp_max = max([ max(system1[0].bond_lengths), max(system2[0].bond_lengths),])
    yp_max = max([ max(system1[1].bond_lengths), max(system2[1].bond_lengths),])
    
    x_span = xp_max - xp_min
    y_span = yp_max - yp_min
        
    interpolation_step = 0.001 
    abscissa = np.arange(1.8, 2.6, interpolation_step)
    #abscissa = np.arange(xp_min-x_span, xp_max+x_span, interpolation_step)
   
    # The abscissa aray is not to be confused with x of the ion. 
    # This is a dense array of points,  along x axis, 
    #   for which the corresponding arrays y, e arrays will be found,
    #   such that e = f(x,y) is the intersection "line",
    #   or rather a line-like set of points. In order to be a line, the set 
    #   has to be sorted so that the points go one by one in the arrays 
    #   the same way they go in the plot. In general, it is not sorted, 
    #   and needs not to be.  

    cubic_intersections = solve_cubic(abscissa, system1, system2)

    colors = ["red", "purple", "purple", "pink", "cyan", "yellow" ]

    # The points in the segments happen to be not ordered for plot.
    # It is cumbersome to sort it, thus lets just make a scatter. 

    intersection_x = np.concatenate([ci[0] for ci in cubic_intersections])
    intersection_y = np.concatenate([ci[1] for ci in cubic_intersections])
    intersection_z = np.concatenate([ci[2] for ci in cubic_intersections])

    if intersection_x.shape[0] == 0:

        print("Warning: no intersections were found. Surfaces do not cross?")

    else:

        
        if extend:
            xp_min -= 0.2
            xp_max += 0.2
        
            yp_min -= 0.2
            yp_max += 0.2


        intersection_found = False
        
        # Check if the intersection falls within the plot range.
        # If it does not - try extending the range. 
        # Take 3 attempts.

        i = 0

        while not intersection_found and i<3:

            x_within_limit = np.logical_and( xp_min<=intersection_x, intersection_x<=xp_max)
            y_within_limit = np.logical_and( yp_min<=intersection_y, intersection_y<=yp_max)
    
            limit = np.logical_and( x_within_limit, y_within_limit)
    
            if not True in limit:
                print("Warning: intersection not found within the plot region.")
                print("Extending the search, attempt 1.")


                xp_min -= x_span/3
                yp_min -= y_span/3
      
                xp_max += x_span/3
                yp_max += y_span/3


                i+=1

            else:
        
                intersection_found = True
                
                if do_pickle and not extend:
                    i_data.xmin = xp_min
                    i_data.xmax = xp_max
                    i_data.ymin = yp_min
                    i_data.ymax = yp_max
                elif do_pickle and extend:
                    i_data.xmin = xp_min +0.2
                    i_data.xmax = xp_max -0.2
                    i_data.ymin = yp_min +0.2
                    i_data.ymax = yp_max -0.2

                xl = intersection_x[limit]
                yl = intersection_y[limit]
                zl = intersection_z[limit]
            
                min_zl = np.argmin(zl)
            
                zm = zl[min_zl]  
            
                # Cubica has two points where its derivative is zero. 
                # One should fall withing the plot range. 
                # Find the minima analytically for each subsystem, 
                #   from the interpolation data.

                S1_x_min1, S1_x_min2 = p3min(*system1[0].abcd)
                if xp_min <= S1_x_min1 <= xp_max:
                    S1_x_min = S1_x_min1
                else:
                    S1_x_min = S1_x_min2
            
                S2_x_min1, S2_x_min2 = p3min(*system2[0].abcd)
                if xp_min <= S2_x_min1 <= xp_max:
                    S2_x_min = S2_x_min1
                else:
                    S2_x_min = S2_x_min2
            
                S1_y_min1, S1_y_min2 = p3min(*system1[1].abcd)
                if yp_min <= S1_y_min1 <= yp_max:
                    S1_y_min = S1_y_min1
                else:
                    S1_y_min = S1_y_min2
            
                S2_y_min1, S2_y_min2 = p3min(*system2[1].abcd)
                if yp_min <= S2_y_min1 <= yp_max:
                    S2_y_min = S2_y_min1
                else:
                    S2_y_min = S2_y_min2
            
                # Calculate the minima energies at the minima x and y. 
                S1_e_min = p3(S1_x_min, *system1[0].abcd)+p3(S1_y_min, *system1[1].abcd)
                S2_e_min = p3(S2_x_min, *system2[0].abcd)+p3(S2_y_min, *system2[1].abcd)


                de1 = (zm-S1_e_min)*eVHa # intersection 1 minimum, system1 minimum 
                de2 = (zm-S2_e_min)*eVHa # intersection 1 minimum, system2 minimum  

                intersection_min_x = xl[min_zl]
                intersection_min_y = yl[min_zl]
                
                if do_pickle:

                    system1.append( (S1_x_min,S1_y_min,S1_e_min) ) # x, y, e
                    system2.append( (S2_x_min,S2_y_min,S2_e_min) )  # x, y, e
                    i_data.sys1 = system1
                    i_data.sys2 = system2

                    i_data.imin =  [intersection_min_x, intersection_min_y, zm]   
                    i_data.intersection = [xl, yl, zl]
                    i_data.status_msg = "Intersection data with %s prefix." % save_prefix 

                # Output the result to the terminal
                print("Intersection line minimum at %.3f, %.3f, E = %.5f, dE_1 = %.3f eV, dE_2 = %.3f eV" % 
                        ( intersection_min_x, intersection_min_y, zm, de1, de2 ) )   # i1 s1 , i1 s2
                print("Direct (min-min) gap = %.3f eV" % ((S2_e_min-S1_e_min)*eVHa))
                print()


                print("System 1 minimum at %.3f, %.3f, E = %.5f eV" % ( S1_x_min, S1_y_min, S1_e_min*eVHa) )
                print("System 2 minimum at %.3f, %.3f, E = %.5f eV" % ( S2_x_min, S2_y_min, S2_e_min*eVHa) )
                
                S2_e_at_S1_min = p3(S1_x_min, *system2[0].abcd)+p3(S1_y_min, *system2[1].abcd)
                S1_e_at_S2_min = p3(S2_x_min, *system1[0].abcd)+p3(S2_y_min, *system1[1].abcd)
                
                # Vertical energy difference:
                e_v1 = S2_e_at_S1_min - S1_e_min
                e_v2 = S1_e_at_S2_min - S2_e_min

                print("Energy gap from System 1 minimum to System 2:, E_V1 = %.3f eV / %.1f nm" % 
                        ( e_v1*eVHa,   Hanm/e_v1) ) 
                print("Energy gap from System 2 minimum to System 1:, E_V2 = %.3f eV / %.1f nm" % 
                        ( e_v2*eVHa,   Hanm/e_v2) )

                if do_plot:
                    
                    # Hacky way to calculate rounding down to 1 decimal
                    #plot_min = ( min([S2_e_min, S1_e_min]) * 10 // 1) / 10
                    plot_min = min([S2_e_min, S1_e_min]) -0.1

                    # Scatter and plot the veritical lines with a point there, and also set z limit there.
                    # Stem can do that, but it also requires a bottom, so...

                    # Scatter the intersection line.
                    ax.scatter(xl, yl, zs=zl, s=1, color='purple')

                    # Scatter the intersection minimum
                    #ax.scatter(xl[min_zl], yl[min_zl], zs=zm, color='black', marker='*', s=40)

                    # Plot vertical transitions from minima:

                    blue_dots = sorted([S2_e_at_S1_min , S1_e_min, plot_min ])
                    ax.scatter(    [S1_x_min, S1_x_min, S1_x_min], [S1_y_min, S1_y_min, S1_y_min], 
                             zs=blue_dots,  color="blue")    
                    del blue_dots[1]
                    ax.plot( [S1_x_min,S1_x_min], [S1_y_min,S1_y_min], zs=blue_dots,  
                         color="blue")    
                    
                    #ax.stem( [S1_x_min,S1_x_min], [S1_y_min,S1_y_min], [S2_e_at_S1_min , S1_e_min],  
                    #     linefmt="blue", markerfmt="blue")    
                    red_dots = sorted([S1_e_at_S2_min , S2_e_min, plot_min])
                    ax.scatter( [S2_x_min, S2_x_min, S2_x_min], [S2_y_min, S2_y_min, S2_y_min], 
                            zs=red_dots,  color="red")    
                    del red_dots[1]
                    ax.plot( [S2_x_min,S2_x_min], [S2_y_min,S2_y_min], zs=red_dots,  
                         color="red")    
                    
                    purple_dots = sorted([zm, plot_min])
                    ax.scatter( [intersection_min_x, intersection_min_x], [intersection_min_y, intersection_min_y],
                            zs=purple_dots,  color="purple")    
                    ax.plot( [intersection_min_x, intersection_min_x], [intersection_min_y, intersection_min_y],
                            zs=purple_dots,  color="purple")    

                    # Plot the interpolation sidelines - these should not be noticeable unless the fits were bad. 
                    # Side line linewidth. Increase this parameter to make them more visible.
                    sllw = 0.8

                    s10x = np.linspace(min(system1[0].bond_lengths), max(system1[0].bond_lengths), 100)
                    s11y = np.linspace(min(system1[1].bond_lengths), max(system1[1].bond_lengths), 100)


                    ax.plot( s10x, system1[1].bond_lengths[0]*np.ones_like(s10x), 
                            zs= p3(s10x, *system1[0].abcd) + system1[1].energies[0], color="blue", lw=sllw)
                    
                    ax.plot( system1[0].bond_lengths[0]*np.ones_like(s11y), s11y, 
                            zs= p3(s11y, *system1[1].abcd) + system1[0].energies[0], color="blue", lw=sllw)

                    s20x = np.linspace(min(system2[0].bond_lengths), max(system2[0].bond_lengths), 100)
                    s21y = np.linspace(min(system2[1].bond_lengths), max(system2[1].bond_lengths), 100)
                    
                    ax.plot( s20x, system2[1].bond_lengths[0]*np.ones_like(s20x), 
                            zs= p3(s20x, *system2[0].abcd) + system2[1].energies[0], color="red", lw=sllw)
                    
                    ax.plot( system2[0].bond_lengths[0]*np.ones_like(s21y), s21y, 
                            zs= p3(s21y, *system2[1].abcd) + system2[0].energies[0], color="red", lw=sllw)


if do_pickle:
    pickle_file = open(''.join([save_prefix, '_',
                           system1[0].specie, system1[0].symmetry, '_',
                           system1[1].specie, system1[1].symmetry, '__',
                           system2[0].specie, system2[0].symmetry, '_',
                           system2[1].specie, system2[1].symmetry, 
                           '.pkl' ]),  'wb')
    dill.dump(i_data, pickle_file) 
                 
if do_plot:

    # Plot the wireframes using the energy and coordinates from the input files, 
    #   that is - no interpolation.

    x1_plot, y1_plot = np.meshgrid(system1[0].bond_lengths, system1[1].bond_lengths)
    ax.plot_wireframe(   x1_plot, y1_plot, 
                        system1_mesh, color="blue", lw=0.7)

    x2_plot, y2_plot = np.meshgrid(system2[0].bond_lengths, system2[1].bond_lengths)
    ax.plot_wireframe(    x2_plot, y2_plot,  
                         system2_mesh,  color="red", lw=0.7) 

    # Add tick labels for u

    if u_labels:
        # keywords1 corresponds to data1 and the first file (sys.argv[1])
        # which is plotted as x in the 3D plot
        # y is the second file

        # Pseudomode coordinate u and average bond length 
        #   are linear functions of each other by construction: 
        #   the geometries are linearly interpolated and extrapolated. 
        #   Thus, r can be converted into u and vice versa.

        x_ticks = ax.get_xticks()

        x_u_values = [u1_a * rtick + u1_b for rtick in x_ticks]

        x_labels = [ "%.2f\n$\mathbf{%.2f}$" % lbl for lbl in zip(x_ticks, x_u_values)  ]
       
        ax.set_xticklabels(x_labels)
       

        y_ticks = ax.get_yticks()

        y_u_values = [u2_a * rtick + u2_b for rtick in y_ticks]

        y_labels = [ "%.2f\n$\mathbf{%.2f}$" % lbl for lbl in zip(y_ticks, y_u_values)  ]

        ax.set_yticklabels(y_labels)


        ax.set_xlabel("\n\n%s av. bond length ($\mathrm{\AA}$) and u (bold)" % (system1[0].specie[:2]))
        ax.set_ylabel("\n\n%s av. bond length ($\mathrm{\AA}$) and u (bold)" % (system1[1].specie[:2]))
        
    else:
        ax.set_xlabel("x: %s / %s bond length" % (system1[0].specie, system2[0].specie ))
        ax.set_ylabel("y: %s / %s bond length" % (system1[1].specie, system2[1].specie ))

    # Set the energy axis label and the axis properties

    ax.set_proj_type('persp', focal_length=0.4) 
    
    e_limits = ax.get_zlim()
    e_limits = (plot_min, e_limits[1])
    ax.set_zlim3d(e_limits)

    if plot_e_units == "Ha":

        plot_offset = plot_min  // 1
        ax.zaxis.get_major_formatter().set_useOffset(plot_offset)
        ax.set_zlabel("Energy (Ha)")
    
    elif plot_e_units == "eV":
        ax.set_zlabel("Energy (eV)")

        plot_e_max = e_limits[1]
        e_span_Ha = plot_e_max-plot_min
        e_span_eV = e_span_Ha*eVHa

        e_step_eV = 1
    
        while not 8 < e_span_eV/e_step_eV < 12 and e_step_eV < 15:
            e_step_eV += 1  
        
        e_step_Ha = e_step_eV/eVHa

        e_ticks = []
        e_tick = min([S2_e_min, S1_e_min])

        e_tick_labels = []
        e_tick_lbl = 0
        
        while e_tick < plot_e_max:
            e_ticks.append(e_tick)
            e_tick_labels.append(e_tick_lbl)
            
            e_tick += e_step_Ha
            e_tick_lbl += e_step_eV    
         
             
        ax.set_zticks(e_ticks)
        ax.set_zticklabels(e_tick_labels)


    
    # -----------------------------------------------------------
    # To make a movie, select the elevation and azimuth beforehand,
    #   and uncomment this loop:
    #
    #for ii in range(10,80):
    #    ax.view_init(elev=11, azim=ii)
    #    plt.savefig("movie%02d.png" % ii)
    # -----------------------------------------------------------

    plt.show()

if save_txt:

    # Save the crucial point and plot data to text files.

    name_1 = "_".join([save_prefix, system1[0].specie, system1[0].symmetry,  system1[1].specie, system1[1].symmetry, ".txt" ])
    np.savetxt(name_1, np.column_stack( ( x1_plot.flatten(), y1_plot.flatten() , system1_mesh.flatten()) ) )
 
    name_2 = "_".join([save_prefix, system2[0].specie, system2[0].symmetry,  system2[1].specie, system2[1].symmetry, ".txt" ])
    np.savetxt(name_2, np.column_stack( ( x2_plot.flatten(), y2_plot.flatten() , system2_mesh.flatten()) ) )
 
    name_3 = "_".join([save_prefix, system1[0].specie, system1[0].symmetry,  system1[1].specie, system1[1].symmetry, "_",
                                    system2[0].specie, system2[0].symmetry,  system2[1].specie, system2[1].symmetry, ".txt" ])
    np.savetxt(name_3, np.column_stack( ( xl, yl, zl) ) )
 
    name_4 = "_".join([save_prefix, "min", system1[0].specie, system1[0].symmetry,  system1[1].specie, system1[1].symmetry, "_",
                                           system2[0].specie, system2[0].symmetry,  system2[1].specie, system2[1].symmetry, ".txt" ])
    min_out = open(name_4, "w")
    min_out.write("# The crucial points: \n")
    min_out.write("# System 1 minimum,  System 2 minimum, Surface intersection minimum \n")
    min_out.write("#     X   Y   E         X  Y  E           X  Y  E     \n")
    min_out.write(' '.join(list(map(str, [S1_x_min, S1_y_min, S1_e_min, 
                                          S2_x_min, S2_y_min, S2_e_min,
                                          xl[min_zl], yl[min_zl], zm,"\n"]))))
    min_out.write(' '.join(list(map(str, [S1_x_min, S1_y_min, S2_e_at_S1_min, 
                                          S2_x_min, S2_y_min, S1_e_at_S2_min,
                                                                     "\n"]))))
    min_out.close()
