# Supplementary material for: Electron Trap Depths in Cubic Lutetium Oxide Doped with Pr and Ti, Zr or Hf—From Ab Initio Multiconfigurational Calculations
Source: J Phys Chem A. 2023 May 17;127(21):4583–95. doi: 10.1021/acs.jpca.2c07979 (PMC10240500; doi:10.1021/acs.jpca.2c07979)
Supplement: Supplementary file 1 — jp2c07979_si_001.zip [file jp2c07979_si_001.zip › make_conf_diag_u.py]

# ----------------------------------------------------------------------------
# This script reads pickle (dill) files prepared by paraboloids_cubic.py 
#  and uses the respective curve minima and intersection points to construct
#  configurational diagrams. The default behaviour is to plot selected curves. 
#  Use ALL keyword to plot all curves to see the difference. 
#  Use as: python3 make_conf_diag_u.py file file ... keyword keyword 
#  The files can be either dill-pkl or the text files with energy levels. 
#  The files with energy levels use their own keywords, see the provided en_for_parab files. 
#
#  The keywords are:
# 
#    png, svg   - Save the plot as the respective image file
#    3D         - Show the supplementary 3D diagram, the curves as they are in a 3D space. 
#    2D         - Show the supplementary 2D plot: the minima and the intersection points projected 
#                   onto the x-y plane, and the linear fit line that is used to project y-u and y-R 
#                   values onto the x axis. 
#   all, ALL    - Plot all of the curves that can be constructed from the input files. The default is 
#                   not to do so, and here is why. Consider a Ti/Pr system. 
#                   For each state of Pr3+, there is a Ti3+,Pr4+ curve. All of that curves 
#                     are not identical to each other, albeit similar. The attempt to plot all of them
#                     would result in a few overlapping curves, and the digram becomes less readable. 
#                   Thus, the script pick whatever curve comes first in the file list, which is 
#                     enough for a semi-qualitative diagram. For the quantitative data, the recommended 
#                     way is to get the data (barrier hight) from the table. 
#    sp, SP     - Show minima points and intersection points in the main digaram.  
#
# The script was originally intended to be flexible in terms of projection plane selecton.
# However, as it evolved, the x-e plane was selected as the plane to project on -
#  i.e. the 3D plots are viewed along y axis. The physical-chemical meainig of x and y
#  (the ions they represent) depends on the order of input files to the paraboloids_cubic script. 
# 
# ----------------------------------------------------------------------------


import numpy as np
from matplotlib import pyplot as plt 
from matplotlib.ticker import AutoMinorLocator
from scipy.optimize import least_squares
import sys
import dill 


# ----------------------------------------------------------------------------
# Function to make tick labels (numbers at ticks) for the pseudoaxes. 
# This function picks tick values so that they are separated with the given step value, 
# lie within the boundaries and are about one step away from the boundaries.

def make_tick_values(rr, rstep):

    r1 = min(rr)
    r2 = max(rr)

    nround = 1/rstep

    rmin = round(r1*nround)/nround
    if rmin < r1:
        rmin+=rstep

    rmax = round(r2*nround)/nround
    if rmax > r2:
        rmax -= rstep
    
    nsteps = round((rmax-rmin)/rstep) +1

    rout = [ rmin + ii*rstep  for ii in range(0, nsteps)]

    #print("make_tick_values: r1 = %s, r2 = %s, rmin = %s, rmax = %s." % (
    #                     r1, r2, rmin, rmax))  
    return rout     

# ----------------------------------------------------------------------------
# Function to plot energy levels in the given graph 
# The input is: axes object, list of energy values, position of the level on the axis,
#  width of the dash in the units of the x axis, energy at which to put the first level, 
#  and the upper limit for the plotted levels.

def draw_energy_levels(obj, el_list, x0, xw, el_off, elmax):
    xw2 = xw/2
    xl1 = x0-xw2
    xl2 = x0+xw2
    el0 = el_list[0]
    for el in el_list:
        elp = el-el0 + el_off
        if elp < elmax:
            #print(el, el-el0, elp)
            obj.plot( [ xl1, xl2 ], [ elp, elp], c="grey", lw=0.4)
      

# ----------------------------------------------------------------------------
# Function to add a pseudoaxis (an inset scale) to the plot.
#

def pseudoxaxis(obj, ypos, val, lbl, ticklen, tickdir, **kwargs):
    # obj is the axis object to draw at
    # ypos is y position of the pseudo x axis
    # val is the list of values to draw
    # ticklen is length of ticks in the units of y axis 
    # tick direction is "up" or "down" or "both"
    # In this context, y is the vertical axis (energy).
    
    if "c" in kwargs.keys():
        p_color = kwargs["c"]
    elif "color" in kwargs.keys():
        p_color = kwargs["color"]
    else:
        p_color = "black"
    
    y1, y2 = {"up":  (0,  ticklen), 
              "down":(0, -ticklen),
              "both":(-ticklen, ticklen)}[tickdir]
    y1+=ypos
    y2+=ypos    

    linew = plt.rcParams['axes.linewidth']

    # Draw main line
    obj.plot( [val[0], val[-1]], [ypos, ypos], c=p_color, lw=linew)
    
    # Draw ticks and put text
    if tickdir == "down":
 
        y3 = y2-ticklen

        for ii, tickx in enumerate(val):
            obj.plot( [tickx, tickx], [y1,y2], c=p_color, lw = linew)
            obj.text(  tickx, y3, "%.2f" % lbl[ii], fontsize="small", 
                verticalalignment='top',  horizontalalignment='center',
                c=p_color)
    else:    
        y3 = y2+ticklen
        for ii, tickx in enumerate(val):
            obj.plot( [tickx, tickx], [y1,y2], c=p_color, lw = linew)
            obj.text(  tickx, y3, "%.2f" % lbl[ii], fontsize="small", 
                verticalalignment='bottom',  horizontalalignment='center',
                c=p_color)

# ----------------------------------------------------------------------------
# Line, or polynomial order 1.

def p1(input_x, A, B):
    return input_x*A + B

# ----------------------------------------------------------------------------
eVHa = 27.211385

# For x/y and e, the script will use the values of intersection points
# and minima points, and will make a graph to show them clearly.

# Expand plot (in terms of x or y) left and right from the points of interest
#  by 50% of the range covered the points of interest.
#crd_frame = 0.5

# Same for e, 30%
#e_frame = 0.3

frame_params = {
    "regular":[0.5, 0.3,   0.19,  0.17], 
    "tight":  [0.15, 0.1,  0.19,  0.17 ]  
    }

colors = {"Pr3+": "blue", "PR3+": "midnightblue", "Pr4+": "orange", "pR3+":"mediumblue", "pr3+":"navy"}

# ----------------------------------------------------------------------------
# Function to add LaTeX formats to the legend

def subs_Pr(i_str, symm):
    if i_str=="Pr3+":
        if symm == "Ci":
            return "$^1$I Pr$^{3+}$"
        elif symm == "C2":
            return "$^3$P Pr$^{3+}$"
    elif i_str=="PR3+":
        return "$^3$H$_4$ Pr$^{3+}$"
    elif i_str=="pR3+":
        return "$^1$G$_4$ Pr$^{3+}$"
    elif i_str=="pr3+":
        return "$^1$D$_2$ Pr$^{3+}$"
    else:
        return " %s" % i_str
        #return  i_str

# ----------------------------------------------------------------------------
# Function do add sub/sup scripts

def make_sup_sub(system):
    sym1 = r"C$_\mathrm{%s}$" % system[0].symmetry[1:]
    sym2 = r"C$_\mathrm{%s}$" % system[1].symmetry[1:]
    specie0 = subs_Pr(system[0].specie, system[0].symmetry)
    specie1 = subs_Pr(system[1].specie, system[1].symmetry)

    sp1 = r"%s$^{%s\!\!+}$" % (specie0[:-2], specie0[-2])
    sp2 = r"%s$^{%s\!\!+}$" % (specie1[:-2], specie1[-2])
    return "%s %s, %s %s" % (sp1, sym1, sp2, sym2)
    
# ----------------------------------------------------------------------------
# Function do make a formatted label (text or latex) from a subsystem data. 
# Example: Pr C3i
def sys_lbl(data, kind, **kwargs):
    if "charge" in kwargs.keys():
        show_charge = kwargs["charge"]
    else:
        show_charge = False
    
    if "prime" in kwargs.keys():
        add_prime = kwargs["prime"]
    else:
        add_prime = False

    
    sym = data.symmetry
    spe = data.specie
    
    if sym=="Ci":
        sym = "C3i"

    if kind == "tex": 
        if add_prime:
            if show_charge:
                return r"$^\prime\mathrm{%s%s}^{%s\!\!+}\:%s_\mathrm{%s}$" % (spe[0].upper(), spe[1].lower(),
                   spe[2], sym[0], sym[1:])
            else:
                return r"$^\prime\mathrm{%s%s \: %s}_\mathrm{%s}$" % (spe[0].upper(), spe[1].lower(),
                   sym[0], sym[1:])
            
        else:
            if show_charge:
                return r"$\mathrm{%s%s}^{%s\!\!+}\:%s_\mathrm{%s}$" % (spe[0].upper(), spe[1].lower(),
                   spe[2], sym[0], sym[1:])
            else:
                return r"%s%s %s$_\mathrm{%s}$" % (spe[0].upper(), spe[1].lower(),
                   sym[0], sym[1:])
    else:
        if add_prime:
            if show_charge: 
                return r"'%s%s %s" % (spe[0].upper(), spe[1].lower(), sym)
            else:
                return r"'%s%s%s %s" % (spe[0].upper(), spe[1].lower(), spe[2:], sym)
        else:
            if show_charge: 
                return r"%s%s %s" % (spe[0].upper(), spe[1].lower(), sym)
            else:
                return r"%s%s%s %s" % (spe[0].upper(), spe[1].lower(), spe[2:], sym)
        
        
# ----------------------------------------------------------------------------
# Function to make a system label/id in text format from the system data.
#  Example: Pr C3i, Ti C2
def sys_id(system):
    return "%s %s, %s %s" % (system[0].specie, system[0].symmetry, system[1].specie, system[1].symmetry) 

    

# ----------------------------------------------------------------------------
# Order 3 polynomial
def p3(X, A, B, C, D):
    #return A + B*X + C*X*X + D*X*X*X
    return A*X*X*X + B*X*X + C*X + D

# ----------------------------------------------------------------------------
# List compare
def lists_are_the_same(l1, l2):
    for iii, ll1 in enumerate(l1):
        if ll1 != l2[iii]:
            return False
    return True

# ----------------------------------------------------------------------------
# The function that does the job of constructing, plotting and saving the image.

def show_conf_diag(input_list, project_on, task, **kwargs):
  
    # The project_on parameter is currently redundant as it's always "x". 
    
    # task is a list of tasks/keywords in test format
    # input_list is the list of systems, as read from the dill-pkl files,
    #   in the user-defined order.      

    if "ALL" in task or "all" in task:
        do_all = True
    else:
        do_all = False
        
    # Check if energy level data is present 
    if "energy_levels" in kwargs.keys():
        energy_levels = kwargs["energy_levels"]
    else:
        energy_levels = {} 

    # Create figure
    fig = plt.figure()
    ax = fig.add_subplot()
    
    if "2D" in task:
        # Create the xy projection figure of the intersection and minimum points
        fig_xy = plt.figure()
        ax_xy = fig_xy.add_subplot()

    if "3D" in task:
        from mpl_toolkits.mplot3d import Axes3D 

        # Create the 3D projection figure 
        fig_3d = plt.figure()
        ax_3d = fig_3d.add_subplot(111, projection='3d')

    #Input is the list of intersection_data class objects

    if project_on == "x":
        p = 0
    elif project_on == "y":
        p = 1
    else:
        print("show_conf_diag: project_on must be either x or y, but its not; will use x")
        p = 0
    

    # Below, for each system in the input files (two systems per file), 
    #  the script will select unique systems, 
    #  build intersection lines for them, 
    #  and plot that lines.
    # For the whole thing to make sense, the x axes for all systems have 
    #  to be the same, and the y axes for all of the systems should be the same.  
    # Thus, lets collect abcd values for every subsystem and see if they add up.  
    # Take first data file, first system from it: first element abcd is for x, second element is for y. 
    x_R = input_list[0].sys1[0].bond_lengths
    y_R = input_list[0].sys1[1].bond_lengths
    
    try:
        # Assumption: if bond_lengths is the same, u_ab is the same too. 
        #"u_ab_values"                    # comma-separated list of two floats, a and b, such that a*r+b = u; 
        #                                 #  triggers the use of secondary labels
        u_ab_x = input_list[0].sys1[0].u_ab
        u_ab_y = input_list[0].sys1[1].u_ab
        use_u = True
    except Exception as e:
        print()
        print()
        print("Exception in attempt to get u values:")
        print(e)
        input_list[0].sys1[0].show()
        input_list[0].sys1[1].show()
        print()
        print()
        exit()
        use_u = False
        

    # Internal primary labels are in average M-O bond length, R. 
    # Intersections are defined in terms of R. 
    # Basically, only the plot part needs to use u. 

    plot_boundary_x = []
    plot_boundary_y = []
    plot_boundary_e = [] 

    plot_systems = []
    plot_intersections = []
    system_ids = []

    
    for data in input_list:
        for system in data.sys1, data.sys2:

            s_id = sys_id(system)
            if not s_id in system_ids or do_all:

                # check bond_lengths values here
                
                x_check = lists_are_the_same(x_R, system[0].bond_lengths)
                y_check = lists_are_the_same(y_R, system[1].bond_lengths)

                if not x_check and not y_check:
                    print("Cannot use the %s system, as it has the non-matching"\
                            "bond_lenghts values." % s_id)
                    print(x_R, system[0].bond_lengths)
                    print(y_R, system[1].bond_lengths)

                
                else:

     
                    plot_systems.append(system)
                    system_ids.append( s_id)

                    minpoint = system[2]


                    plot_boundary_x.append(minpoint[0])
                    plot_boundary_y.append(minpoint[1])
                    plot_boundary_e.append(minpoint[2])

                    plot_boundary_x.append(data.imin[0])
                    plot_boundary_y.append(data.imin[1])
                    plot_boundary_e.append(data.imin[2])

                    plot_intersections.append(data.imin)

                
    # ------------------------------------------------------------- 

    print("These systems have been identified in the input:")
    for s_id in system_ids:
        print(s_id)
    print()


    i_x_id, i_y_id = system_ids[0].split(", ")
    
    if i_x_id[:2].upper() == i_y_id[:2].upper():
        same_elem = True    
    else:
        same_elem = False 
    
    # For IVCTs with different symmetries  apply tight frame
    if same_elem and i_x_id[-2:] != i_y_id[-2:]:
        crd_frame, e_frame, x_pa_frac, y_pa_frac = frame_params["tight"]
        print("Using tight frame params.")
        tight_frame = True
    else:
        crd_frame, e_frame, x_pa_frac, y_pa_frac = frame_params["regular"]

        tight_frame = False
    
    # ------------------------------------------------------------- 
    # Pick area for the plot 

    x_min = min(plot_boundary_x)
    x_max = max(plot_boundary_x)
    x_span = x_max-x_min
    
    y_min = min(plot_boundary_y)
    y_max = max(plot_boundary_y)
    y_span = y_max-y_min
    
    e_min = min(plot_boundary_e)
    e_max = max(plot_boundary_e)
    e_span = e_max-e_min
    
    #print( "%.3f" % x_min, "%.3f" %  x_max)

    xpl = x_min - x_span*crd_frame
    xpu = x_max + x_span*crd_frame
    #print("%.3f" %  xpl,"%.3f" %  xpu) 
    ypl = y_min - y_span*crd_frame
    ypu = y_max + y_span*crd_frame

    #print(ypl,ypu)
    #exit()
    #print(e_min, e_span)

    # Hacky way to calculate rounding down to 1 decimal
    epl = (((e_min - e_span*e_frame*3)*eVHa) *10 // 1 ) /10
    
    #epl = round((e_min - e_span*e_frame/3)*eVHa)
    
    epu = (e_max + e_span*e_frame*2)*eVHa

    # Create plot linspaces
   
    xps = np.linspace(xpl, xpu, 500)
    #yps = np.linspace(ypl, ypu, 500)

    # ------------------------------------------------------------- 

    # Create plot data

    # Collect minpoint and intersection x and y as separate lists 

    mpix = []
    mpiy = []
  
    x_min_x = []
    x_min_y = []
    x_min_e = []

    y_min_x = []
    y_min_y = []
    y_min_e = []

    i_min_x = []
    i_min_y = []
    i_min_e = []
  
    # ------------------------------------------------------------- 
    # Things for energy level plots

    x_el_minima = []
    y_el_minima = []
    x_el_key = ""
    y_el_key = ""
    x_min_i = ""
    y_min_i = ""

    format_ion_id = lambda iid: "%s%s%s" % (iid[0].upper(), iid[1].lower(), iid[2:]) 

    # ------------------------------------------------------------- 
    plot_id_x = ""
    plot_id_y = ""

   
    for i, system in enumerate(plot_systems):
        
        minpoint = system[2]

        intersection = plot_intersections[i]

        mpix += [ minpoint[0], intersection[0] ]
        mpiy += [ minpoint[1], intersection[1] ]


        # Make intersection lines
        # From intersection minimum to System i minimum
        # y = a + bx
        # b = (y2-y1)/(x2-x1)
        # a = y1 - bx1
        lb = (minpoint[1] - intersection[1]) / (minpoint[0] - intersection[0])
        la = minpoint[1] - lb * minpoint[0]
        ly = la + lb*xps
                
        le = p3(xps, *system[0].abcd) + p3(ly, *system[1].abcd)


        if system[0].specie.upper() == "PR3+":
                if plot_id_x == "":
                    plot_id_x = "%s, %s" % (sys_lbl(system[0], "tex", charge=True),
                                            sys_lbl(system[1], "tex", charge=True, prime=same_elem))

                plot_color = "navy"
                # system[0] corresponds to x, system[1] corresponds to y
                x_color = "navy"
                y_color = "darkred"
                
                x_min_x.append(minpoint[0])
                x_min_y.append(minpoint[1])
                x_min_e.append(minpoint[2])
                i_min_x.append(intersection[0])
                i_min_y.append(intersection[1])
                i_min_e.append(intersection[2])

        else:
                if plot_id_y == "":
                    plot_id_y = "%s, %s" % (sys_lbl(system[0], "tex", charge=True),
                                            sys_lbl(system[1], "tex", charge=True, prime=same_elem))

                plot_color = "darkred"

                # system[0] corresponds to x, system[1] corresponds to y
                x_color = "darkred"
                y_color = "navy"

                y_min_x.append(minpoint[0])
                y_min_y.append(minpoint[1])
                y_min_e.append(minpoint[2])
                i_min_x.append(intersection[0])
                i_min_y.append(intersection[1])
                i_min_e.append(intersection[2])
    
        ax.plot( [xps,ly][p], le*eVHa, lw=1, label=make_sup_sub(system),
                #c=colors[Pr_specie])
                c=plot_color)

        
        # ----------------------------------------------------
        # Things for energy level plots

        i_sys_id = system_ids[i]
        i_x_id, i_y_id = i_sys_id.split(", ")
        #print("---%s---%s---" % (i_x_id, i_y_id))  
        fi_x_id = format_ion_id(i_x_id)
        fi_y_id = format_ion_id(i_y_id)
        
        if fi_x_id in energy_levels.keys():
                x_el_key = fi_x_id

                # Lets find the energy of this system at x specified in the energy level file
                if not x_min_i:
                    x_min_i = np.argmin( np.absolute(xps-energy_levels[x_el_key][0]))               
                    
                    # energy_levels[x_el_key][0] is the bond length at which to put 
                    #  energy levels for the x-element 
                    # Here, the nearest element in the array is found, and energy for that element 
                    #   is taken. 

                x_el_minima.append(le[x_min_i]*eVHa) 

        if fi_y_id in energy_levels.keys():
                y_el_key = fi_y_id
                
                # Lets find the energy of this system at y specified in the energy level file
                if not y_min_i:
                    y_min_i = np.argmin(np.absolute( ly-energy_levels[y_el_key][0]))               

                y_el_minima.append(le[y_min_i]*eVHa) 
        
        # ----------------------------------------------------

        #if task == "2D":
        if "2D" in task:
            ax_xy.plot( [ minpoint[0], intersection[0] ], 
                    [ minpoint[1], intersection[1] ], 
                    # c=colors[Pr_specie])
                    c=plot_color)
        
            ax_xy.scatter( [ minpoint[0], intersection[0] ], 
                       [ minpoint[1], intersection[1] ], 
                       #c=colors[Pr_specie])
                       c=plot_color)

        #elif task == "3D":
        elif "3D" in task:

            e03d = e_min - e_span*0.3 

            ax_3d.plot( xps, ly, zs=le, label=make_sup_sub(system),
                         c=plot_color)
            
            ax_3d.scatter( [ minpoint[0], intersection[0],  minpoint[0], intersection[0] ], 
                           [ minpoint[1], intersection[1],  minpoint[1], intersection[1] ], 
                        zs=[ minpoint[2], intersection[2],  e03d, e03d ],
                       #c=colors[Pr_specie])
                       c=plot_color)
            
    # ------------------------------------------------------------- 
    # Plot the points

    if "sp" in task or "SP" in task:
        x_min_e = [xme*eVHa for xme in x_min_e]
        y_min_e = [yme*eVHa for yme in y_min_e]
        i_min_e = [ime*eVHa for ime in i_min_e]

        ax.scatter( x_min_x, x_min_e, c=x_color, s=12)
        ax.scatter( y_min_x, y_min_e, c=y_color, s=12)
        ax.scatter( i_min_x, i_min_e, c="magenta", s=12)
            
    # ------------------------------------------------------------- 
    #  Put legend on the main plot
 
    #ax.legend(loc='best', frameon=False)
    
    # ------------------------------------------------------------- 
    # Pseudoaxis part 
    
    # Pseudoaxis x ticks are easy. 
    # But, pseudoaxis y ticks are not. 
    # For each pseudoaxis x tick, pseudoaxis y tick must be found, 
    #  and for that there are several curves. 
    # Thus, lets use x and y of the plotted midpoints and intersections, 
    #  and find a line that is a linear fit to them:
    
    mpix = np.array(mpix)
    mpiy = np.array(mpiy)
    
    # mpiy = fa*mpix + fb 
    # 
    #def p1(input_x, A, B):
    #    return input_x*A + B

    fit = least_squares(lambda ab: p1(mpix, *ab) - mpiy, [1,1]) 

    fa, fb = fit.x

    #print(fa, fb)
     
    #if task == "2D": 
    if "2D" in task:
        # Plot the fit line in the 2D supplementary plot
        ax_xy.plot( [ xpl, xpu], [xpl*fa+fb, xpu*fa+fb], c="black", lw=0.1)
    #elif task == "3D":   
    elif "3D" in task:
        # Plot the fit line in the 3D supplementary plot
        ax_3d.plot( [ xpl, xpu], [xpl*fa+fb, xpu*fa+fb],
                     zs = [e03d, e03d],  c="black")

    # Find optimal step
    for t_step in [0.10, 0.09, 0.08, 0.07, 0.06, 0.05, 0.04, 0.03, 0.02, 0.01]:
        xpa_ticks =  make_tick_values([xpl+0.01, xpu-0.01], t_step)
        #xpa_ticks =  make_tick_values([xpl, xpu], t_step)
        if 11 > len(xpa_ticks) > 6:
            break
    
    # Now, having fa and fb, lets make pseudoaxis y tick label values,
    #  such that correspond to x pseudoaxis (inset scale) tick values, 
    #  which in turn are stored in xpa_ticks list.
    for t_step in [0.10, 0.09, 0.08, 0.07, 0.06, 0.05, 0.04, 0.03, 0.02, 0.01]:
        ypa_tick_values = make_tick_values([(xpl+0.01)*fa+fb, (xpu-0.01)*fa+fb], t_step)
        if 11 > len(ypa_tick_values) > 6:
            break
    
    # Having the y tick label values, lets find the x positions corresponding to them.
    # y = ax + b; x = (y-b)/a
    
    ypa_tick_x = [ (yt-fb)/fa for yt in ypa_tick_values ]    

    de = epu-epl
     
    pseudoxaxis(ax, epl+de*x_pa_frac, xpa_ticks, xpa_ticks, de/50, "up", c=x_color)
    pseudoxaxis(ax, epl+de*y_pa_frac, ypa_tick_x, ypa_tick_values, de/50, "down", c=y_color)
    

    # ------------------------------------------------------------- 
    
    # Set axes titles (labels)

    sys_lbl_xt = sys_lbl(input_list[0].sys1[0], "tex")
    sys_lbl_yt = sys_lbl(input_list[0].sys1[1], "tex", prime=same_elem) 
    
    if use_u:
        ax.set_xlabel("\nThe pseudomode coordinates (the main axis) and the\naverage "\
                       "bond lengths (the inset scale) of %s and %s." % (
                      sys_lbl_xt, sys_lbl_yt))
    else:
        ax.set_xlabel("\nAverage bond lengths of %s and %s." % (
                      sys_lbl_xt, sys_lbl_yt))

    ax.set_ylabel("Energy (eV)")
    
    # ------------------------------------------------------------- 

    # Write element (subsystem) names (ids) at the tick label rows

    lbl_px = xpu -(xpu-xpl)*0.03

    if same_elem:
        elem_x = sys_lbl_xt[:2]
        elem_y = elem_x
    else:
        elem_x = sys_lbl_xt[:2]
        elem_y = sys_lbl_yt[:2]

    # Add text to the inset scale
    ax.text( lbl_px, epl+de*x_pa_frac       ,    elem_x, c=x_color) 

    # Add text to the main axis scale
    ax.text( lbl_px, epl  + de/70   ,    elem_x, c=x_color)    
    
    if same_elem:   
        # Add text to the inset scale:
        ax.text( lbl_px, epl+de*y_pa_frac - de/25, "$^\prime\mathrm{%s}$" % elem_y, c=y_color)
 
        # Add text to the main axis scale
        ax.text( lbl_px, epl -  de/25,             "$^\prime\mathrm{%s}$" % elem_y, c=y_color)
    else: 
   
        # Add text to the inset scale:
        ax.text( lbl_px, epl+de*x_pa_frac - de/25,    elem_y, c=y_color) 

        # Add text to the main axis scale
        ax.text( lbl_px, epl -  de/25,                elem_y, c=y_color)
    
 
    # ------------------------------------------------------------- 
   
    # Draw system ids 
    id_px = xpu -(xpu-xpl)*0.15
    id_py = epu -de/6
    
    ax.text(xpu -(xpu-xpl)*0.25, epu-de/2, plot_id_x, c=x_color)
    ax.text(xpu -(xpu-xpl)*0.85, epu-de/2, plot_id_y, c=y_color)

 
    # ------------------------------------------------------------- 
    # The u part - x axis

    if use_u:
        u_x_a, u_x_b = u_ab_x
    
        # Get the range of u 
        u_x_max = xpu*u_x_a + u_x_b
        u_x_min = xpl*u_x_a + u_x_b
    
        u_x_span = u_x_max - u_x_min 
        
        #print(u_x_min, u_x_max) 
        
        u_step = 0.1
        
        # Optimize u step so that the plot contained 6-11 u ticks
        while u_step < 25:
            u_x_tick_values = make_tick_values( [u_x_min, u_x_max], u_step) 
            if 11 > len(u_x_tick_values) > 6:
                break
            else:
                u_step+=0.1

         
        # ------------------------------------------------------
        # Snap values that are close to 0 or 1 to 0 or 1 exactly    
        #npxtv = np.array(u_x_tick_values)

        #if u_x_min < 0 < u_x_max:
        #    i0 = np.argmin(np.absolute(npxtv))
        #    u_x_tick_values[i0] = 0.0
                
        #if u_x_min < 1 < u_x_max:        
        #    i1 = np.argmin(np.absolute(npxtv-1))
        #    u_x_tick_values[i1] = 1.0
        # ------------------------------------------------------
 
        # These u_x ticks map to x coordinates as:
        # u = ax + b; x = (u-b)/a
        u_x_tick_positions = [ (uxt-u_x_b)/u_x_a for uxt in u_x_tick_values ]
        
        # Set x axis ticks in the main graph to the positions of the u ticks
        ax.set_xticks(u_x_tick_positions)
            
        # The positions are set, we can now relabel them
        
        u_x_tick_labels = [ "%.1f" % uxt for uxt in u_x_tick_values ] 
    
        ax.set_xticklabels(u_x_tick_labels)

        # ---------------------------------------------------------
        # u: y axis
        
        u_y_a, u_y_b = u_ab_y

        # Lets find the span for y u values.
        # Use ypl and ypu - the plot range,  u = a*r + b, 
        u_y_max = ypu * u_y_a + u_y_b
        u_y_min = ypl * u_y_a + u_y_b
        
        u_y_span = u_y_max - u_y_min 
       
        # Optimize u step so that the plot contained 6-11 u ticks
        u_step = 0.1
        while u_step < 25:
            u_y_tick_values = make_tick_values( [u_y_min, u_y_max], u_step)
            #print(u_y_tick_values) 
            if 12 > len(u_y_tick_values) > 7:
                break
            else:
                u_step+=0.1
        
        
        # ------------------------------------------------------
        # Snap values that are close to 0 or 1 to 0 or 1 exactly    
        #npytv = np.array(u_y_tick_values)
        #
        #if u_y_min < 0 < u_y_max:
        #    i0 = np.argmin(np.absolute(npytv))
        #    u_y_tick_values[i0] = 0.0
        #        
        #if u_y_min < 1 < u_y_max:
        #    i1 = np.argmin(np.absolute(npytv-1))
        #    u_y_tick_values[i1] = 1.0
        # ------------------------------------------------------
        
        # Now to find the positions of u_y tick label values
        # on the x axis: 

        # u_y_tick_positions is in the values of y (av bond length) axis
        #  u = a*r + b; r = (u - b)a === y = (u-b)/a 
        u_y_tick_positions = [ (uyt-u_y_b)/u_y_a for uyt in u_y_tick_values ]
        #print(min(u_y_tick_positions), max(u_y_tick_positions))        

        # Map the y vaues to the corresponding x values
        # y = fa*x + fb, x = (y-fb)/fa       
        u_y_tick_pos_at_x = [ (uyt - fb)/fa for uyt in u_y_tick_positions ]
        
        u_y_tick_labels = [ "%.1f" % uyt for uyt in u_y_tick_values ]

        # Create secondary x axis at the same position as the primary x axis:
        ax_sx = ax.secondary_xaxis(location=0)

        # Set its ticks to the u_y ticks 
        ax_sx.set_xticks(u_y_tick_pos_at_x) 
        ax_sx.set_xticklabels(u_y_tick_labels)
        ax_sx.tick_params(axis="x", pad=-0.3, colors=y_color)

        # ------------------------------------------------------------- 
    
        # Padding is measured in points 
        #  https://stackoverflow.com/questions/47873389/matplotlib-move-tick-labels-inside-plot-area
        # Shift the tick label position to put them above the axis.
        ax.tick_params(axis="x", direction="in", pad=-13,colors=x_color)

    
    
    # ------------------------------------------------------------- 
    
    # system_ids is a list of sys_id for the selected systems.
    # Each system contains two ions. 
    
    if x_el_key:
        # Found system(s) of which the x part matches the key in the energy_levels dict. 
        # Simple case: just plot them at the input coordinate.

        print("Plotting %s energy levels at av. R = %s Angstrom." % ( x_el_key, energy_levels[x_el_key][0]))
        #print(min(sys1_minima), epu) 
        draw_energy_levels(ax, energy_levels[x_el_key][1:], energy_levels[x_el_key][0],
                         (xpu-xpl)/25, min(x_el_minima), epu)
        
    if y_el_key:
        # Found system(s) of which the y part matches the key in the energy_levels dict.
        # Gotta map the y position to the x axis of the plot. 
        # y = ax + b; x = (y-b)/a
        x_for_y_el = (energy_levels[y_el_key][0] - fb) / fa
 
        print("Plotting %s energy levels at av. R = %s Angstrom." % ( y_el_key, x_for_y_el))
        #print(min(sys1_minima), epu) 
        draw_energy_levels(ax, energy_levels[y_el_key][1:], x_for_y_el,
                         (xpu-xpl)/25, min(y_el_minima), epu)


    # ------------------------------------------------------------- 

    # Configure the energy axis so that it had zero at the diagram minimum, 
    #   major ticks every 1 eV.
    
    e_i = 1
    e_ticks = []
    e_tick_labels = []
    e_tick_lbl = 0
    e_tick = e_min*eVHa

    while e_tick<=epu:
        e_ticks.append(e_tick)
        e_tick_labels.append(e_tick_lbl)
        e_tick+=e_i
        e_tick_lbl +=e_i

    ax.set_yticks(e_ticks) 
    ax.set_yticklabels(e_tick_labels) 

    # To make minor ticks: 
    #ax.yaxis.set_minor_locator(AutoMinorLocator(3))


    plt.tight_layout()
    ax.use_sticky_edges=True

    ax.set_xlim(  (  (xpl, xpu), (ypl, ypu) )[p] )
    
    if tight_frame:
        # An exception for the Pr C2 - Pr C3i case.
        ax.set_ylim(  (epl, epl+12) )
    else:
        ax.set_ylim(  (epl, epu) )

    # -------------------------------------------------------------
    # Execute tasks 
 
    #if "plot" in task:
    #    plt.show()
    
    if "svg" in task:
        save_ext = "svg"
    elif "png" in task:
        save_ext = "png"
    else:
        save_ext = ""
    #if task in [ "svg", "png"]:
    if save_ext != "":
        from datetime import datetime
        save_prefix = datetime.utcnow().strftime("%Y%m%d%H%M%S")
            
        s00, s01, s0i = plot_systems[0]

        #plt.savefig("%s.%s" % (save_prefix, task))
        plt.savefig("%s_%s%s_%s%s.%s" % (save_prefix, 
                                         s00.specie[:2], s00.symmetry,
                                         s01.specie[:2], s01.symmetry,
                                         #task))
                                         save_ext))
    else:
        plt.show()

    return 


# ===================================================================

# Main: read input and call show_conf_diag

loaded_data = []

# tasks
input_task = ["plot"]

# energy levels
input_el = {}

for fn in sys.argv[1:]:
       
    if fn in ["png", "svg", "sp", "SP", "3D", "2D", "all", "ALL"]:
        input_task.append(fn)

    elif fn.endswith("txt"):
        # ----------------------------------------------------------------
        # Assume energy level data and read it

        #el_data_ok = False
        f = open(fn, 'r')
        geomlab = ""
        
        for line in f:
            ls = line.strip()
            #if not ls.startswith("#") and ls.startswith("conf_diag_params"):
            # Keyword line has to start with "#* " - the hash to keep that line a comment line,
            # and the asterisk to indicate the keyword line, no space between the two.
            # Example: # * conf_diag_params Pr3+_C2 R Ha 
            #   specify element, charge state and symmetry, 
            #   average R at which to put the energy levels,
            #   and the fact that the values are in Ha
 
            if ls.startswith("# * ") and "conf_diag_params" in ls:
                lsp = line.split()
                while lsp[0] != "conf_diag_params":
                    del lsp[0]
                try:
                    sys_key = lsp[1].replace("_", " ")
                    geomlab = lsp[2]

                    if lsp[3] == "Ha":
                        convert_el = True
                    else:
                        convert_el = False
                except Exception:
                    break

            elif geomlab:
                lsp = line.split()
                if lsp[0] == geomlab:
                    try:    
                        if convert_el:
                            input_el[sys_key] = [float(lsp[0])] + [ eVHa*float(eee) for eee in lsp[1:]]
                        else:
                            input_el[sys_key] = list(map(float, lsp))
                    except Exception:
                        pass
                    break
        f.close()       

        # ----------------------------------------------------------------
        
    else:
        # Assume object file and load it. 
        f = open(fn, 'rb')
        loaded_data.append(dill.load(f))
        f.close()

# Print the list of energy levels to the terminal
for el_key in input_el.keys():
    print(" Energy levels will be plotted for %s, at av. R = %s Angstrom." % (el_key, input_el[el_key][0]))
print() 

# Call the function 
show_conf_diag(loaded_data, 'x', input_task, energy_levels = input_el)
