# Supplementary material for: Electron Trap Depths in Cubic Lutetium Oxide Doped with Pr and Ti, Zr or Hf—From Ab Initio Multiconfigurational Calculations
Source: J Phys Chem A. 2023 May 17;127(21):4583–95. doi: 10.1021/acs.jpca.2c07979 (PMC10240500; doi:10.1021/acs.jpca.2c07979)
Supplement: Supplementary file 1 — jp2c07979_si_001.zip [file jp2c07979_si_001.zip › en_for_parab_P98_Hf_C2_CCSDT.txt]

# Collected Dec 30 2021, 14:57
# Checked Thu Jan 27 14:46:44 CET 2022
# Updated Thu Mar 10 16:22:11 CET 2022
# These are the results with the correct frozen   

* u_ab_values =    128.3742703   -270.3001619

ccsdt_Hf3+_C2_P98/P98.HfO6.C2.2.0396.d1.ccsdt.output:       CCSD + T3=    -15536.9835237299339
ccsdt_Hf3+_C2_P98/P98.HfO6.C2.2.0606.d1.ccsdt.output:       CCSD + T3=    -15537.0147198176637
ccsdt_Hf3+_C2_P98/P98.HfO6.C2.2.0822.d1.ccsdt.output:       CCSD + T3=    -15537.0406027068566
ccsdt_Hf3+_C2_P98/P98.HfO6.C2.2.1043.d1.ccsdt.output:       CCSD + T3=    -15537.0614928225386
ccsdt_Hf3+_C2_P98/P98.HfO6.C2.2.1117.d1.ccsdt.output:       CCSD + T3=    -15537.0671828538289
ccsdt_Hf3+_C2_P98/P98.HfO6.C2.2.1345.d1.ccsdt.output:       CCSD + T3=    -15537.0812144083447
ccsdt_Hf3+_C2_P98/P98.HfO6.C2.2.1577.d1.ccsdt.output:       CCSD + T3=    -15537.0901709546324
ccsdt_Hf3+_C2_P98/P98.HfO6.C2.2.1814.d1.ccsdt.output:       CCSD + T3=    -15537.0949982955553
ccsdt_Hf3+_C2_P98/P98.HfO6.C2.2.2055.d1.ccsdt.output:       CCSD + T3=    -15537.0940189831617
ccsdt_Hf3+_C2_P98/P98.HfO6.C2.2.2301.d1.ccsdt.output:       CCSD + T3=    -15537.0862262410374
ccsdt_Hf3+_C2_P98/P98.HfO6.C2.2.2551.d1.ccsdt.output:       CCSD + T3=    -15537.0712379775941
ccsdt_Hf3+_C2_P98/P98.HfO6.C2.2.2805.d1.ccsdt.output:       CCSD + T3=    -15537.0484022472683

ccsdt_Hf4+_C2_P98/P98.HfO6.C2.2.0396.d0.ccsdt.output:       CCSD + T3=    -15535.7050721955329
ccsdt_Hf4+_C2_P98/P98.HfO6.C2.2.0606.d0.ccsdt.output:       CCSD + T3=    -15535.7307806740046
ccsdt_Hf4+_C2_P98/P98.HfO6.C2.2.0822.d0.ccsdt.output:       CCSD + T3=    -15535.7500227858127
ccsdt_Hf4+_C2_P98/P98.HfO6.C2.2.1043.d0.ccsdt.output:       CCSD + T3=    -15535.7630614177706
ccsdt_Hf4+_C2_P98/P98.HfO6.C2.2.1117.d0.ccsdt.output:       CCSD + T3=    -15535.7658507428914
ccsdt_Hf4+_C2_P98/P98.HfO6.C2.2.1345.d0.ccsdt.output:       CCSD + T3=    -15535.7702250363818
ccsdt_Hf4+_C2_P98/P98.HfO6.C2.2.1577.d0.ccsdt.output:       CCSD + T3=    -15535.7676054602507
ccsdt_Hf4+_C2_P98/P98.HfO6.C2.2.1814.d0.ccsdt.output:       CCSD + T3=    -15535.7582403137239
ccsdt_Hf4+_C2_P98/P98.HfO6.C2.2.2055.d0.ccsdt.output:       CCSD + T3=    -15535.7420852520954
ccsdt_Hf4+_C2_P98/P98.HfO6.C2.2.23010.d0.ccsdt.output:       CCSD + T3=    -15535.7186528123930
ccsdt_Hf4+_C2_P98/P98.HfO6.C2.2.25510.d0.ccsdt.output:       CCSD + T3=    -15535.6879875992672
ccsdt_Hf4+_C2_P98/P98.HfO6.C2.2.28050.d0.ccsdt.output:       CCSD + T3=    -15535.6496133868895
