# Supplementary material for: Electron Trap Depths in Cubic Lutetium Oxide Doped with Pr and Ti, Zr or Hf—From Ab Initio Multiconfigurational Calculations
Source: J Phys Chem A. 2023 May 17;127(21):4583–95. doi: 10.1021/acs.jpca.2c07979 (PMC10240500; doi:10.1021/acs.jpca.2c07979)
Supplement: Supplementary file 1 — jp2c07979_si_001.zip [file jp2c07979_si_001.zip › en_for_parab_P98_Hf_Ci_CCSDT.txt]

# Collected Dec 30 2021
# Checked Thu Jan 27 14:42:54 CET 2022
# These are results with the correct frozen 

* u_ab_values =    100.6538811   -211.3720808

ccsdt_Hf3+_Ci_P98/P98.HfO6.Ci.2.0119.d1h.ccsdt.output:       CCSD + T3=    -15535.4926849362819
ccsdt_Hf3+_Ci_P98/P98.HfO6.Ci.2.0407.d1h.ccsdt.output:       CCSD + T3=    -15535.5309790706542
ccsdt_Hf3+_Ci_P98/P98.HfO6.Ci.2.0698.d1h.ccsdt.output:       CCSD + T3=    -15535.5608387145003
ccsdt_Hf3+_Ci_P98/P98.HfO6.Ci.2.0992.d1h.ccsdt.output:       CCSD + T3=    -15535.5827680350703
ccsdt_Hf3+_Ci_P98/P98.HfO6.Ci.2.1091.d1h.ccsdt.output:       CCSD + T3=    -15535.5881045676269
ccsdt_Hf3+_Ci_P98/P98.HfO6.Ci.2.1390.d1h.ccsdt.output:       CCSD + T3=    -15535.5995081179699
ccsdt_Hf3+_Ci_P98/P98.HfO6.Ci.2.1691.d1h.ccsdt.output:       CCSD + T3=    -15535.6031071748166
ccsdt_Hf3+_Ci_P98/P98.HfO6.Ci.2.1996.d1h.ccsdt.output:       CCSD + T3=    -15535.5990373001969
ccsdt_Hf3+_Ci_P98/P98.HfO6.Ci.2.2304.d1h.ccsdt.output:       CCSD + T3=    -15535.5878237154211


ccsdt_Hf4+_Ci_P98/P98.HfO6.Ci.2.0119.d0.ccsdt.output:       CCSD + T3=    -15534.4138584103748
ccsdt_Hf4+_Ci_P98/P98.HfO6.Ci.2.0407.d0.ccsdt.output:       CCSD + T3=    -15534.4284882713455
ccsdt_Hf4+_Ci_P98/P98.HfO6.Ci.2.0698.d0.ccsdt.output:       CCSD + T3=    -15534.4352076262421
ccsdt_Hf4+_Ci_P98/P98.HfO6.Ci.2.0992.d0.ccsdt.output:       CCSD + T3=    -15534.4345650643882
ccsdt_Hf4+_Ci_P98/P98.HfO6.Ci.2.1091.d0.ccsdt.output:       CCSD + T3=    -15534.4325095917302
ccsdt_Hf4+_Ci_P98/P98.HfO6.Ci.2.1390.d0.ccsdt.output:       CCSD + T3=    -15534.4221506848498
ccsdt_Hf4+_Ci_P98/P98.HfO6.Ci.2.1691.d0.ccsdt.output:       CCSD + T3=    -15534.4046440754082
ccsdt_Hf4+_Ci_P98/P98.HfO6.Ci.2.1996.d0.ccsdt.output:       CCSD + T3=    -15534.3801236006984
ccsdt_Hf4+_Ci_P98/P98.HfO6.Ci.2.2304.d0.ccsdt.output:       CCSD + T3=    -15534.3491346052178
