# Supplementary material for: Electron Trap Depths in Cubic Lutetium Oxide Doped with Pr and Ti, Zr or Hf—From Ab Initio Multiconfigurational Calculations
Source: J Phys Chem A. 2023 May 17;127(21):4583–95. doi: 10.1021/acs.jpca.2c07979 (PMC10240500; doi:10.1021/acs.jpca.2c07979)
Supplement: Supplementary file 1 — jp2c07979_si_001.zip [file jp2c07979_si_001.zip › en_for_parab_P99_Hf_C2_CCSDT.txt]

# Collected Dec 30 2021
# Checked Thu Jan 27 14:32:53 CET 2022
# These are the results with the correct "Frozen" 

* u_ab_values =     92.8123665   -199.2195368 

ccsdt_Hf3+_C2_P99/P99.HfO6.C2.2.0850.d1.ccsdt.output:       CCSD + T3=    -15537.0131895150207
ccsdt_Hf3+_C2_P99/P99.HfO6.C2.2.1043.d1.ccsdt.output:       CCSD + T3=    -15537.0384170990947
ccsdt_Hf3+_C2_P99/P99.HfO6.C2.2.1243.d1.ccsdt.output:       CCSD + T3=    -15537.0582530881620
ccsdt_Hf3+_C2_P99/P99.HfO6.C2.2.1448.d1.ccsdt.output:       CCSD + T3=    -15537.0726363103749
ccsdt_Hf3+_C2_P99/P99.HfO6.C2.2.1553.d1.ccsdt.output:       CCSD + T3=    -15537.0778270387691
ccsdt_Hf3+_C2_P99/P99.HfO6.C2.2.1767.d1.ccsdt.output:       CCSD + T3=    -15537.0852251003125
ccsdt_Hf3+_C2_P99/P99.HfO6.C2.2.2211.d1.ccsdt.output:       CCSD + T3=    -15537.0886778272779
ccsdt_Hf3+_C2_P99/P99.HfO6.C2.2.2440.d1.ccsdt.output:       CCSD + T3=    -15537.0812736930529
ccsdt_Hf3+_C2_P99/P99.HfO6.C2.2.2675.d1.ccsdt.output:       CCSD + T3=    -15537.0668566623317

ccsdt_Hf4+_C2_P99/P99.HfO6.C2.2.0850.d0.ccsdt.output:       CCSD + T3=    -15535.7061165834748
ccsdt_Hf4+_C2_P99/P99.HfO6.C2.2.1043.d0.ccsdt.output:       CCSD + T3=    -15535.7278504763381
ccsdt_Hf4+_C2_P99/P99.HfO6.C2.2.1243.d0.ccsdt.output:       CCSD + T3=    -15535.7428553222671
ccsdt_Hf4+_C2_P99/P99.HfO6.C2.2.1448.d0.ccsdt.output:       CCSD + T3=    -15535.7509408991973
ccsdt_Hf4+_C2_P99/P99.HfO6.C2.2.1553.d0.ccsdt.output:       CCSD + T3=    -15535.7522981100465
ccsdt_Hf4+_C2_P99/P99.HfO6.C2.2.1767.d0.ccsdt.output:       CCSD + T3=    -15535.7500873889185
ccsdt_Hf4+_C2_P99/P99.HfO6.C2.2.2211.d0.ccsdt.output:       CCSD + T3=    -15535.7242069932563
ccsdt_Hf4+_C2_P99/P99.HfO6.C2.2.2440.d0.ccsdt.output:       CCSD + T3=    -15535.7006313296042
ccsdt_Hf4+_C2_P99/P99.HfO6.C2.2.2675.d0.ccsdt.output:       CCSD + T3=    -15535.6700110193178
