# Supplementary material for: Electron Trap Depths in Cubic Lutetium Oxide Doped with Pr and Ti, Zr or Hf—From Ab Initio Multiconfigurational Calculations
Source: J Phys Chem A. 2023 May 17;127(21):4583–95. doi: 10.1021/acs.jpca.2c07979 (PMC10240500; doi:10.1021/acs.jpca.2c07979)
Supplement: Supplementary file 1 — jp2c07979_si_001.zip [file jp2c07979_si_001.zip › en_for_parab_P99_Hf_Ci_CCSDT.txt]

# Collected Dec 30 2021
# Checked Thu Jan 27 14:28:14 CET 2022 
# This are the results with the correct "Frozen"

* u_ab_values =     17.9564618    -38.6433035 

ccsdt_Hf3+_Ci_P99/P99.HfO6.Ci.1.9442.d1h.ccsdt.output:       CCSD + T3=    -15535.1898534966313
ccsdt_Hf3+_Ci_P99/P99.HfO6.Ci.1.9886.d1h.ccsdt.output:       CCSD + T3=    -15535.3394168902905
ccsdt_Hf3+_Ci_P99/P99.HfO6.Ci.2.0366.d1h.ccsdt.output:       CCSD + T3=    -15535.4545805022663
ccsdt_Hf3+_Ci_P99/P99.HfO6.Ci.2.0880.d1h.ccsdt.output:       CCSD + T3=    -15535.5434416999778
ccsdt_Hf3+_Ci_P99/P99.HfO6.Ci.2.1424.d1h.ccsdt.output:       CCSD + T3=    -15535.5968413025366
ccsdt_Hf3+_Ci_P99/P99.HfO6.Ci.2.1998.d1h.ccsdt.output:       CCSD + T3=    -15535.6088011913525
ccsdt_Hf3+_Ci_P99/P99.HfO6.Ci.2.2598.d1h.ccsdt.output:       CCSD + T3=    -15535.5770631878167
ccsdt_Hf3+_Ci_P99/P99.HfO6.Ci.2.3222.d1h.ccsdt.output:       CCSD + T3=    -15535.5003794179247
ccsdt_Hf3+_Ci_P99/P99.HfO6.Ci.2.3869.d1h.ccsdt.output:       CCSD + T3=    -15535.3783188904654


ccsdt_Hf4+_Ci_P99/P99.HfO6.Ci.1.9442.d0.ccsdt.output:       CCSD + T3=    -15534.1688832216951
ccsdt_Hf4+_Ci_P99/P99.HfO6.Ci.1.9886.d0.ccsdt.output:       CCSD + T3=    -15534.2890428288119
ccsdt_Hf4+_Ci_P99/P99.HfO6.Ci.2.0366.d0.ccsdt.output:       CCSD + T3=    -15534.3711708389164
ccsdt_Hf4+_Ci_P99/P99.HfO6.Ci.2.0880.d0.ccsdt.output:       CCSD + T3=    -15534.4149805917368
ccsdt_Hf4+_Ci_P99/P99.HfO6.Ci.2.1424.d0.ccsdt.output:       CCSD + T3=    -15534.4196112973477
ccsdt_Hf4+_Ci_P99/P99.HfO6.Ci.2.1998.d0.ccsdt.output:       CCSD + T3=    -15534.3844679920567
ccsdt_Hf4+_Ci_P99/P99.HfO6.Ci.2.2598.d0.ccsdt.output:       CCSD + T3=    -15534.3086654734452
ccsdt_Hf4+_Ci_P99/P99.HfO6.Ci.2.3222.d0.ccsdt.output:       CCSD + T3=    -15534.19161646120301
ccsdt_Hf4+_Ci_P99/P99.HfO6.Ci.2.3869.d0.ccsdt.output:       CCSD + T3=    -15534.0332860724466
