# Supplementary material for: Electron Trap Depths in Cubic Lutetium Oxide Doped with Pr and Ti, Zr or Hf—From Ab Initio Multiconfigurational Calculations
Source: J Phys Chem A. 2023 May 17;127(21):4583–95. doi: 10.1021/acs.jpca.2c07979 (PMC10240500; doi:10.1021/acs.jpca.2c07979)
Supplement: Supplementary file 1 — jp2c07979_si_001.zip [file jp2c07979_si_001.zip › en_for_parab_P99_Ti_C2_CCSDT.txt]

# In LTi2c0s.xyz, the closest Lu is Lu1, at  3.364566 A
#  Lu2 is at 3.389385 A, or 6.405009 B
#* donor_acceptor_distance_bohr = 6.405009
#
# min  distance for non-overalpping clusters, the same for Ci-Ci and C2-C2
#* donor_acceptor_distance_bohr = 9.819962
# min  distance for non-overalpping clusters, Ci-C2
#* donor_acceptor_distance_bohr = 11.776160

* u_ab_values = 10.4413886   -21.1124168

ccsdt_Ti3+_C2_P99/P99.TiO6.C2.1.7930.d1.ccsdt.output:       CCSD + T3=     -1324.6849989254381
ccsdt_Ti3+_C2_P99/P99.TiO6.C2.1.8499.d1.ccsdt.output:       CCSD + T3=     -1324.8420778023490
ccsdt_Ti3+_C2_P99/P99.TiO6.C2.1.9070.d1.ccsdt.output:       CCSD + T3=     -1324.9378129380316
ccsdt_Ti3+_C2_P99/P99.TiO6.C2.1.9642.d1.ccsdt.output:       CCSD + T3=     -1325.0021465966154
ccsdt_Ti3+_C2_P99/P99.TiO6.C2.2.0215.d1.ccsdt.output:       CCSD + T3=     -1325.0411178295165
ccsdt_Ti3+_C2_P99/P99.TiO6.C2.2.0694.d1.ccsdt.output:       CCSD + T3=     -1325.0561806289684
ccsdt_Ti3+_C2_P99/P99.TiO6.C2.2.1173.d1.ccsdt.output:       CCSD + T3=     -1325.0571863695820
ccsdt_Ti3+_C2_P99/P99.TiO6.C2.2.1653.d1.ccsdt.output:       CCSD + T3=     -1325.0458843072174
ccsdt_Ti3+_C2_P99/P99.TiO6.C2.2.2134.d1.ccsdt.output:       CCSD + T3=     -1325.0236262135049
ccsdt_Ti3+_C2_P99/P99.TiO6.C2.2.2615.d1.ccsdt.output:       CCSD + T3=     -1324.9911250952809
ccsdt_Ti3+_C2_P99/P99.TiO6.C2.2.3097.d1.ccsdt.output:       CCSD + T3=     -1324.9495567157048
ccsdt_Ti3+_C2_P99/P99.TiO6.C2.2.3579.d1.ccsdt.output:       CCSD + T3=     -1324.8996375912445


ccsdt_Ti4+_C2_P99/P99.TiO6.C2.1.7930.d0.ccsdt.output:       CCSD + T3=     -1323.5147297723488
ccsdt_Ti4+_C2_P99/P99.TiO6.C2.1.8499.d0.ccsdt.output:       CCSD + T3=     -1323.6053846128327
ccsdt_Ti4+_C2_P99/P99.TiO6.C2.1.9070.d0.ccsdt.output:       CCSD + T3=     -1323.6601778785562
ccsdt_Ti4+_C2_P99/P99.TiO6.C2.1.9642.d0.ccsdt.output:       CCSD + T3=     -1323.6855260407110
ccsdt_Ti4+_C2_P99/P99.TiO6.C2.2.0215.d0.ccsdt.output:       CCSD + T3=     -1323.6875086277771
ccsdt_Ti4+_C2_P99/P99.TiO6.C2.2.0694.d0.ccsdt.output:       CCSD + T3=     -1323.6739862055679
ccsdt_Ti4+_C2_P99/P99.TiO6.C2.2.1173.d0.ccsdt.output:       CCSD + T3=     -1323.6487259564660
ccsdt_Ti4+_C2_P99/P99.TiO6.C2.2.1653.d0.ccsdt.output:       CCSD + T3=     -1323.6132004715012
ccsdt_Ti4+_C2_P99/P99.TiO6.C2.2.2134.d0.ccsdt.output:       CCSD + T3=     -1323.5686128943946
ccsdt_Ti4+_C2_P99/P99.TiO6.C2.2.2615.d0.ccsdt.output:       CCSD + T3=     -1323.5154550670752
ccsdt_Ti4+_C2_P99/P99.TiO6.C2.2.3097.d0.ccsdt.output:       CCSD + T3=     -1323.4547130449421
ccsdt_Ti4+_C2_P99/P99.TiO6.C2.2.3579.d0.ccsdt.output:       CCSD + T3=     -1323.3871908067740
