# Supplementary material for: Electron Trap Depths in Cubic Lutetium Oxide Doped with Pr and Ti, Zr or Hf—From Ab Initio Multiconfigurational Calculations
Source: J Phys Chem A. 2023 May 17;127(21):4583–95. doi: 10.1021/acs.jpca.2c07979 (PMC10240500; doi:10.1021/acs.jpca.2c07979)
Supplement: Supplementary file 1 — jp2c07979_si_001.zip [file jp2c07979_si_001.zip › en_for_parab_P99_Ti_Ci_CCSDT.txt]

# Distance from the C3i site to the closest Lu (C2 site) is 3.4395670451944644 Angstrom
# In LTi1c0s.xyz, it's 3.378730 A 
# In LTi1c1s.xyz, it's 3.354157 A
# Use the Ti3+ value, it's more relevant for the trapping
#* donor_acceptor_distance_bohr = 6.384874 
#* donor_acceptor_distance_bohr = 15
#
# min  distance for non-overalpping clusters, the same for Ci-Ci and C2-C2
#* donor_acceptor_distance_bohr = 9.819962
# min  distance for non-overalpping clusters, Ci-C2
#* donor_acceptor_distance_bohr = 11.776160

* u_ab_values =  9.8258274   -19.7379948 

ccsdt_Ti3+_Ci_P99/P99.TiO6.Ci.1.8838.d1.ccsdt.output:       CCSD + T3=     -1323.3967507346708
ccsdt_Ti3+_Ci_P99/P99.TiO6.Ci.1.9082.d1.ccsdt.output:       CCSD + T3=     -1323.4383295142045
ccsdt_Ti3+_Ci_P99/P99.TiO6.Ci.1.9329.d1.ccsdt.output:       CCSD + T3=     -1323.4745136344966
ccsdt_Ti3+_Ci_P99/P99.TiO6.Ci.1.9577.d1.ccsdt.output:       CCSD + T3=     -1323.5050076175751
ccsdt_Ti3+_Ci_P99/P99.TiO6.Ci.1.9826.d1.ccsdt.output:       CCSD + T3=     -1323.5305190606091
ccsdt_Ti3+_Ci_P99/P99.TiO6.Ci.2.0077.d1.ccsdt.output:       CCSD + T3=     -1323.5513413510373
ccsdt_Ti3+_Ci_P99/P99.TiO6.Ci.2.0330.d1.ccsdt.output:       CCSD + T3=     -1323.5671448702192
ccsdt_Ti3+_Ci_P99/P99.TiO6.Ci.2.0584.d1.ccsdt.output:       CCSD + T3=     -1323.5786896345103
ccsdt_Ti3+_Ci_P99/P99.TiO6.Ci.2.0839.d1.ccsdt.output:       CCSD + T3=     -1323.5858706261172
ccsdt_Ti3+_Ci_P99/P99.TiO6.Ci.2.1096.d1.ccsdt.output:       CCSD + T3=     -1323.5889902334886
ccsdt_Ti3+_Ci_P99/P99.TiO6.Ci.2.1354.d1.ccsdt.output:       CCSD + T3=     -1323.5884919442551
ccsdt_Ti3+_Ci_P99/P99.TiO6.Ci.2.1613.d1.ccsdt.output:       CCSD + T3=     -1323.5841603314257
ccsdt_Ti3+_Ci_P99/P99.TiO6.Ci.2.1873.d1.ccsdt.output:       CCSD + T3=     -1323.5763499883974
ccsdt_Ti3+_Ci_P99/P99.TiO6.Ci.2.2135.d1.ccsdt.output:       CCSD + T3=     -1323.5650490475498
ccsdt_Ti3+_Ci_P99/P99.TiO6.Ci.2.2398.d1.ccsdt.output:       CCSD + T3=     -1323.5505465060537


ccsdt_Ti4+_Ci_P99/P99.TiO6.Ci.1.8838.d0.ccsdt.output:       CCSD + T3=     -1322.2708945063955
ccsdt_Ti4+_Ci_P99/P99.TiO6.Ci.1.9082.d0.ccsdt.output:       CCSD + T3=     -1322.2930092885426
ccsdt_Ti4+_Ci_P99/P99.TiO6.Ci.1.9329.d0.ccsdt.output:       CCSD + T3=     -1322.3099348059195
ccsdt_Ti4+_Ci_P99/P99.TiO6.Ci.1.9577.d0.ccsdt.output:       CCSD + T3=     -1322.3214448309511
ccsdt_Ti4+_Ci_P99/P99.TiO6.Ci.1.9826.d0.ccsdt.output:       CCSD + T3=     -1322.3282956518392
ccsdt_Ti4+_Ci_P99/P99.TiO6.Ci.2.0077.d0.ccsdt.output:       CCSD + T3=     -1322.3308494542305
ccsdt_Ti4+_Ci_P99/P99.TiO6.Ci.2.0330.d0.ccsdt.output:       CCSD + T3=     -1322.3288065745744
ccsdt_Ti4+_Ci_P99/P99.TiO6.Ci.2.0584.d0.ccsdt.output:       CCSD + T3=     -1322.3229797068659
ccsdt_Ti4+_Ci_P99/P99.TiO6.Ci.2.0839.d0.ccsdt.output:       CCSD + T3=     -1322.3132732758434
ccsdt_Ti4+_Ci_P99/P99.TiO6.Ci.2.1096.d0.ccsdt.output:       CCSD + T3=     -1322.3000442549844
ccsdt_Ti4+_Ci_P99/P99.TiO6.Ci.2.1354.d0.ccsdt.output:       CCSD + T3=     -1322.2837201085490
ccsdt_Ti4+_Ci_P99/P99.TiO6.Ci.2.1613.d0.ccsdt.output:       CCSD + T3=     -1322.2641368750824
ccsdt_Ti4+_Ci_P99/P99.TiO6.Ci.2.1873.d0.ccsdt.output:       CCSD + T3=     -1322.2416348404086
ccsdt_Ti4+_Ci_P99/P99.TiO6.Ci.2.2135.d0.ccsdt.output:       CCSD + T3=     -1322.2162428340075
ccsdt_Ti4+_Ci_P99/P99.TiO6.Ci.2.2398.d0.ccsdt.output:       CCSD + T3=     -1322.1882357656325
