# Supplementary material for: Electron Trap Depths in Cubic Lutetium Oxide Doped with Pr and Ti, Zr or Hf—From Ab Initio Multiconfigurational Calculations
Source: J Phys Chem A. 2023 May 17;127(21):4583–95. doi: 10.1021/acs.jpca.2c07979 (PMC10240500; doi:10.1021/acs.jpca.2c07979)
Supplement: Supplementary file 1 — jp2c07979_si_001.zip [file jp2c07979_si_001.zip › en_for_parab_P99_Zr_C2_CCSDT.txt]

# Cheched: Thu Dec 30 15:11:57 CET 2021
# This are the results with frozen 3d on Zr, Frozen 11 9 

* u_ab_values =     66.1364561   -140.2861529

ccsdt_Zr3+_C2_P99/P99.ZrO6.C2.2.0378.d1.ccsdt.output:       CCSD + T3=     -4068.0303205697655
ccsdt_Zr3+_C2_P99/P99.ZrO6.C2.2.0639.d1.ccsdt.output:       CCSD + T3=     -4068.0781932055352
ccsdt_Zr3+_C2_P99/P99.ZrO6.C2.2.0910.d1.ccsdt.output:       CCSD + T3=     -4068.1163259753757
ccsdt_Zr3+_C2_P99/P99.ZrO6.C2.2.1189.d1.ccsdt.output:       CCSD + T3=     -4068.1444949652378
ccsdt_Zr3+_C2_P99/P99.ZrO6.C2.2.1332.d1.ccsdt.output:       CCSD + T3=     -4068.1551270978066
ccsdt_Zr3+_C2_P99/P99.ZrO6.C2.2.1625.d1.ccsdt.output:       CCSD + T3=     -4068.1708047561083
ccsdt_Zr3+_C2_P99/P99.ZrO6.C2.2.1925.d1.ccsdt.output:       CCSD + T3=     -4068.1787557156622
ccsdt_Zr3+_C2_P99/P99.ZrO6.C2.2.2234.d1.ccsdt.output:       CCSD + T3=     -4068.1762858442466
ccsdt_Zr3+_C2_P99/P99.ZrO6.C2.2.2550.d1.ccsdt.output:       CCSD + T3=     -4068.1625712769878
ccsdt_Zr3+_C2_P99/P99.ZrO6.C2.2.2874.d1.ccsdt.output:       CCSD + T3=     -4068.1370625795471
ccsdt_Zr3+_C2_P99/P99.ZrO6.C2.2.3204.d1.ccsdt.output:       CCSD + T3=     -4068.0999410377794
ccsdt_Zr3+_C2_P99/P99.ZrO6.C2.2.3542.d1.ccsdt.output:       CCSD + T3=     -4068.0507331089916

ccsdt_Zr4+_C2_P99/P99.ZrO6.C2.2.0378.d0.ccsdt.output:       CCSD + T3=     -4066.7341157164897
ccsdt_Zr4+_C2_P99/P99.ZrO6.C2.2.0639.d0.ccsdt.output:       CCSD + T3=     -4066.7747571584405
ccsdt_Zr4+_C2_P99/P99.ZrO6.C2.2.0910.d0.ccsdt.output:       CCSD + T3=     -4066.8037287834131
ccsdt_Zr4+_C2_P99/P99.ZrO6.C2.2.1189.d0.ccsdt.output:       CCSD + T3=     -4066.8207803178102
ccsdt_Zr4+_C2_P99/P99.ZrO6.C2.2.1332.d0.ccsdt.output:       CCSD + T3=     -4066.8249683654553
ccsdt_Zr4+_C2_P99/P99.ZrO6.C2.2.1625.d0.ccsdt.output:       CCSD + T3=     -4066.8246014655883
ccsdt_Zr4+_C2_P99/P99.ZrO6.C2.2.1925.d0.ccsdt.output:       CCSD + T3=     -4066.8128669088137
ccsdt_Zr4+_C2_P99/P99.ZrO6.C2.2.2234.d0.ccsdt.output:       CCSD + T3=     -4066.7895531157724
ccsdt_Zr4+_C2_P99/P99.ZrO6.C2.2.2550.d0.ccsdt.output:       CCSD + T3=     -4066.7550167611566
ccsdt_Zr4+_C2_P99/P99.ZrO6.C2.2.2874.d0.ccsdt.output:       CCSD + T3=     -4066.7091029424791
ccsdt_Zr4+_C2_P99/P99.ZrO6.C2.2.3204.d0.ccsdt.output:       CCSD + T3=     -4066.6522148245535
ccsdt_Zr4+_C2_P99/P99.ZrO6.C2.2.3542.d0.ccsdt.output:       CCSD + T3=     -4066.5840301543908
