# Supplementary material for: Electron Trap Depths in Cubic Lutetium Oxide Doped with Pr and Ti, Zr or Hf—From Ab Initio Multiconfigurational Calculations
Source: J Phys Chem A. 2023 May 17;127(21):4583–95. doi: 10.1021/acs.jpca.2c07979 (PMC10240500; doi:10.1021/acs.jpca.2c07979)
Supplement: Supplementary file 1 — jp2c07979_si_001.zip [file jp2c07979_si_001.zip › en_for_parab_P99_Zr_Ci_CCSDT.txt]

# Collected: Thu Dec 30 15:07:43 CET 2021  
# This are the results with frozen 3d on Zr, Frozen 11 9 

# Distance from the C3i site to the closest Lu (C2 site) is 3.4395670451944644 Angstrom
# In LZr1c0s.xyz, it's 3.441633 
* donor_acceptor_distance_bohr = 6.503744

* u_ab_values =     14.4517640    -30.6210744 

ccsdt_Zr3+_Ci_P99/P99.ZrO6.Ci.1.9565.d1.ccsdt.output:       CCSD + T3=     -4066.4027613351282
ccsdt_Zr3+_Ci_P99/P99.ZrO6.Ci.1.9864.d1.ccsdt.output:       CCSD + T3=     -4066.4770313849367
ccsdt_Zr3+_Ci_P99/P99.ZrO6.Ci.2.0172.d1.ccsdt.output:       CCSD + T3=     -4066.5416812512426
ccsdt_Zr3+_Ci_P99/P99.ZrO6.Ci.2.0489.d1.ccsdt.output:       CCSD + T3=     -4066.5968305627457
ccsdt_Zr3+_Ci_P99/P99.ZrO6.Ci.2.0813.d1.ccsdt.output:       CCSD + T3=     -4066.6399142321661
ccsdt_Zr3+_Ci_P99/P99.ZrO6.Ci.2.1146.d1.ccsdt.output:       CCSD + T3=     -4066.6704531288660
ccsdt_Zr3+_Ci_P99/P99.ZrO6.Ci.2.1315.d1.ccsdt.output:       CCSD + T3=     -4066.6809511372876
ccsdt_Zr3+_Ci_P99/P99.ZrO6.Ci.2.1486.d1.ccsdt.output:       CCSD + T3=     -4066.6883982248692
ccsdt_Zr3+_Ci_P99/P99.ZrO6.Ci.2.1658.d1.ccsdt.output:       CCSD + T3=     -4066.6924884965415
ccsdt_Zr3+_Ci_P99/P99.ZrO6.Ci.2.1832.d1.ccsdt.output:       CCSD + T3=     -4066.6935654851095
ccsdt_Zr3+_Ci_P99/P99.ZrO6.Ci.2.2186.d1.ccsdt.output:       CCSD + T3=     -4066.6855616075236
ccsdt_Zr3+_Ci_P99/P99.ZrO6.Ci.2.2546.d1.ccsdt.output:       CCSD + T3=     -4066.6650177673546
ccsdt_Zr3+_Ci_P99/P99.ZrO6.Ci.2.3284.d1.ccsdt.output:       CCSD + T3=     -4066.5853201208356
ccsdt_Zr3+_Ci_P99/P99.ZrO6.Ci.2.3661.d1.ccsdt.output:       CCSD + T3=     -4066.5262618104757
ccsdt_Zr3+_Ci_P99/P99.ZrO6.Ci.2.4044.d1.ccsdt.output:       CCSD + T3=     -4066.4548685392087


ccsdt_Zr4+_Ci_P99/P99.ZrO6.Ci.1.9565.d0.ccsdt.output:       CCSD + T3=     -4065.3488904724704
ccsdt_Zr4+_Ci_P99/P99.ZrO6.Ci.1.9864.d0.ccsdt.output:       CCSD + T3=     -4065.4018700594393
ccsdt_Zr4+_Ci_P99/P99.ZrO6.Ci.2.0172.d0.ccsdt.output:       CCSD + T3=     -4065.4421679841912
ccsdt_Zr4+_Ci_P99/P99.ZrO6.Ci.2.0489.d0.ccsdt.output:       CCSD + T3=     -4065.4698545486722
ccsdt_Zr4+_Ci_P99/P99.ZrO6.Ci.2.0813.d0.ccsdt.output:       CCSD + T3=     -4065.4852387546939
ccsdt_Zr4+_Ci_P99/P99.ZrO6.Ci.2.1146.d0.ccsdt.output:       CCSD + T3=     -4065.4883704892150
ccsdt_Zr4+_Ci_P99/P99.ZrO6.Ci.2.1315.d0.ccsdt.output:       CCSD + T3=     -4065.4853950475708
ccsdt_Zr4+_Ci_P99/P99.ZrO6.Ci.2.1486.d0.ccsdt.output:       CCSD + T3=     -4065.4795617247273
ccsdt_Zr4+_Ci_P99/P99.ZrO6.Ci.2.1658.d0.ccsdt.output:       CCSD + T3=     -4065.4705991941792
ccsdt_Zr4+_Ci_P99/P99.ZrO6.Ci.2.1832.d0.ccsdt.output:       CCSD + T3=     -4065.4588528493591
ccsdt_Zr4+_Ci_P99/P99.ZrO6.Ci.2.2186.d0.ccsdt.output:       CCSD + T3=     -4065.4259855531413
ccsdt_Zr4+_Ci_P99/P99.ZrO6.Ci.2.2546.d0.ccsdt.output:       CCSD + T3=     -4065.3816901593800
ccsdt_Zr4+_Ci_P99/P99.ZrO6.Ci.2.3284.d0.ccsdt.output:       CCSD + T3=     -4065.2580882279390
ccsdt_Zr4+_Ci_P99/P99.ZrO6.Ci.2.3661.d0.ccsdt.output:       CCSD + T3=     -4065.1789826342574
ccsdt_Zr4+_Ci_P99/P99.ZrO6.Ci.2.4044.d0.ccsdt.output:       CCSD + T3=     -4065.0888695904173
